# Supplementary material for: Exploring shared pathogenic mechanisms and biomarkers in hepatic fibrosis and inflammatory bowel disease through bioinformatics and machine learning
Source: Front Immunol. 2025 May 12;16:1533246. doi: 10.3389/fimmu.2025.1533246 (PMC12104268; doi:10.3389/fimmu.2025.1533246)
Supplement: Supplementary file 6 [file Table1.xls]

ONTOLOGY	ID	Description	GeneRatio	BgRatio	RichFactor	FoldEnrichment	zScore	pvalue	p.adjust	qvalue	geneID	Count
BP	GO:0061795	Golgi lumen acidification	5/393	13/18888	0.384615384615385	18.4850264239577	9.19274231637337	4.26420706489741e-06	0.0154449579890584	0.0150414293415487	ATP6V0B/SLC9A8/ATP6V0C/ATP6AP1/ATP6V1H	5
BP	GO:0048193	Golgi vesicle transport	19/393	294/18888	0.0646258503401361	3.1059874331412	5.30510061170784	1.39729226185848e-05	0.025304962862257	0.024643822997304	TMED3/KRT18/NSF/GAS1/YIF1B/RAB7B/STX17/NKD2/TRAPPC9/BICD2/COG3/KLHL20/GOLPH3/LAMP1/SAR1B/GOLGA4/VPS54/CYTH3/SNX3	19
BP	GO:0030206	chondroitin sulfate biosynthetic process	5/393	19/18888	0.263157894736842	12.6476496584974	7.40442357817765	3.47520037400311e-05	0.0419572525154643	0.0408610401869629	CHST9/CHST12/CHSY3/CHST3/B3GALT6	5
CC	GO:0101002	ficolin-1-rich granule	13/409	185/19894	0.0702702702702703	3.41798718033437	4.787063117492	0.000123553312266561	0.0280044488693259	0.025049351464655	FCN1/CFD/COTL1/GSTP1/UBR4/DYNLL1/CST3/ARPC5/IMPDH1/ATP6V0C/LAMP1/GLB1/LAMTOR1	13
CC	GO:0098791	Golgi apparatus subcompartment	20/409	382/19894	0.0523560209424084	2.54662758099822	4.42209561536636	0.000137952950095202	0.0280044488693259	0.025049351464655	TMED3/NSF/ST6GAL2/CHSY3/ATXN2/RAB7B/CHST3/SLC9A8/CLIP3/PCSK1N/TRAPPC9/COG3/YIPF2/B3GALT6/KLHL20/GOLPH3/SAR1B/GOLGA4/VPS54/SLC39A9	20
