# Supplementary material for: Exploring shared pathogenic mechanisms and biomarkers in hepatic fibrosis and inflammatory bowel disease through bioinformatics and machine learning
Source: Front Immunol. 2025 May 12;16:1533246. doi: 10.3389/fimmu.2025.1533246 (PMC12104268; doi:10.3389/fimmu.2025.1533246)
Supplement: Supplementary file 7 [file Table2.xls]

category	subcategory	ID	Description	GeneRatio	BgRatio	RichFactor	FoldEnrichment	zScore	pvalue	p.adjust	qvalue	geneID	Count
Human Diseases	Infectious disease: bacterial	hsa05132	Salmonella infection	15/184	251/8848	0.0597609561752988	2.87372250129915	4.38850273054206	0.000225931860152527	0.0426967951517537	0.0399310108504255	PYCARD/TUBB6/BAX/TUBA1C/MYL9/RRAS/ACTR3C/DYNLL1/RAB7B/RALA/HRAS/ARPC5/MAPK8/CYTH3/ARL8B	15
Cellular Processes	Transport and catabolism	hsa04142	Lysosome	10/184	132/8848	0.0757575757575758	3.6429512516469	4.45825813739466	0.000412273818803208	0.0426967951517537	0.0399310108504255	ATP6V0B/ATP6V0C/FUCA2/CD63/LAMP1/MCOLN1/ATP6AP1/IDUA/GLB1/ATP6V1H	10
Human Diseases	Infectious disease: viral	hsa05165	Human papillomavirus infection	17/184	333/8848	0.0510510510510511	2.45488967228098	3.94373345788727	0.000554477676465453	0.0426967951517537	0.0399310108504255	CDKN1A/WNT4/COL4A4/BAX/COL6A1/FZD1/LAMC3/ATP6V0B/CCND3/UBR4/PPP2R2B/NFX1/HRAS/CREB3/ATP6V0C/ATP6AP1/ATP6V1H	17
Cellular Processes	Cellular community - eukaryotes	hsa04530	Tight junction	11/184	170/8848	0.0647058823529412	3.11150895140665	4.05093493770775	0.000817300319245045	0.0426967951517537	0.0399310108504255	CLDN11/CLDN10/TUBA1C/MYL9/MYL6B/ACTR3C/PPP2R2B/TJP2/RAPGEF2/ARPC5/MAPK8	11
Metabolism	Glycan biosynthesis and metabolism	hsa00532	Glycosaminoglycan biosynthesis - chondroitin sulfate / dermatan sulfate	4/184	21/8848	0.19047619047619	9.15942028985507	5.45519264026095	0.000821092214456802	0.0426967951517537	0.0399310108504255	CHST12/CHSY3/CHST3/B3GALT6	4
