# Supplementary material for: Exploring shared pathogenic mechanisms and biomarkers in hepatic fibrosis and inflammatory bowel disease through bioinformatics and machine learning
Source: Front Immunol. 2025 May 12;16:1533246. doi: 10.3389/fimmu.2025.1533246 (PMC12104268; doi:10.3389/fimmu.2025.1533246)
Supplement: Supplementary file 8 [file Table3.xls]

ONTOLOGY	ID	Description	GeneRatio	BgRatio	RichFactor	FoldEnrichment	zScore	pvalue	p.adjust	qvalue	geneID	Count
BP	GO:0016241	regulation of macroautophagy	16/456	173/18888	0.092485549132948	3.83084879829632	5.88332025845065	4.79587177810885e-06	0.0177495214507809	0.0173711524089185	NOD2/CDK5R1/RAB3GAP2/CSNK2A2/TSC2/ATP6V0E2/ATP6V0E1/EXOC7/ATP6V1D/VPS13D/CLEC16A/SNX18/PAFAH1B2/HTT/EHMT2/FBXO7	16
CC	GO:1904949	ATPase complex	14/481	149/19894	0.0939597315436242	3.88614324184794	5.56619989917286	1.59814228096886e-05	0.007543231566173	0.00682995543235112	RSF1/BRD7/BAZ2A/ATP6AP2/YY1AP1/ATP6V0E2/ATP6V0E1/ATP6V1D/BAZ1B/ACTR8/RUVBL1/HDAC1/YY1/CHD4	14
CC	GO:0070603	SWI/SNF superfamily-type complex	10/481	93/19894	0.10752688172043	4.44727606017929	5.24505839878605	8.35655922595564e-05	0.0197214797732553	0.0178566476091473	RSF1/BRD7/BAZ2A/YY1AP1/BAZ1B/ACTR8/RUVBL1/HDAC1/YY1/CHD4	10
