# Supplementary material for: Exploring shared pathogenic mechanisms and biomarkers in hepatic fibrosis and inflammatory bowel disease through bioinformatics and machine learning
Source: Front Immunol. 2025 May 12;16:1533246. doi: 10.3389/fimmu.2025.1533246 (PMC12104268; doi:10.3389/fimmu.2025.1533246)
Supplement: Supplementary file 9 [file Table4.xlsx]

## Sheet: Supplementary Table 4
Id	Label	Degree	Betweenness	Expression
1278	COL1A2	172	22979.1	0
6772	STAT1	165	20863.8	0
4313	MMP2	112	13652	0
2919	CXCL1	65	5013.19	0
MIMAT0000255	hsa-mir-34a-5p	4	310.31	0
MIMAT0000414	hsa-let-7g-5p	4	310.31	0
MIMAT0000681	hsa-mir-29c-3p	4	310.31	0
MIMAT0000075	hsa-mir-20a-5p	4	310.31	0
MIMAT0004494	hsa-mir-21-3p	4	310.31	0
MIMAT0000418	hsa-mir-23b-3p	4	310.31	0
MIMAT0004501	hsa-mir-27a-5p	4	310.31	0
MIMAT0004748	hsa-mir-423-5p	4	310.31	0
MIMAT0001341	hsa-mir-424-5p	4	310.31	0
MIMAT0000082	hsa-mir-26a-5p	4	310.31	0
MIMAT0000096	hsa-mir-98-5p	4	310.31	0
MIMAT0000063	hsa-let-7b-5p	4	310.31	0
MIMAT0000267	hsa-mir-210-3p	4	310.31	0
MIMAT0000252	hsa-mir-7-5p	4	310.31	0
MIMAT0000064	hsa-let-7c-5p	4	310.31	0
MIMAT0000226	hsa-mir-196a-5p	4	310.31	0
MIMAT0000068	hsa-miR-15a-5p	4	310.31	0
MIMAT0000417	hsa-miR-15b-5p	4	310.31	0
MIMAT0000070	hsa-mir-17-5p	3	200.77	0
MIMAT0000081	hsa-mir-25-3p	3	200.77	0
MIMAT0000083	hsa-mir-26b-5p	3	200.77	0
MIMAT0000086	hsa-mir-29a-3p	3	200.77	0
MIMAT0000100	hsa-mir-29b-3p	3	200.77	0
MIMAT0000437	hsa-mir-145-5p	3	200.77	0
MIMAT0001635	hsa-mir-452-5p	3	200.77	0
MIMAT0000424	hsa-mir-128-3p	3	200.77	0
MIMAT0000250	hsa-mir-139-5p	3	200.77	0
MIMAT0004606	hsa-mir-136-3p	3	200.77	0
MIMAT0004569	hsa-mir-222-5p	3	200.77	0
MIMAT0000088	hsa-mir-30a-3p	3	200.77	0
MIMAT0000065	hsa-let-7d-5p	3	200.77	0
MIMAT0000066	hsa-let-7e-5p	3	200.77	0
MIMAT0000415	hsa-let-7i-5p	3	200.77	0
MIMAT0000073	hsa-mir-19a-3p	3	200.77	0
MIMAT0000074	hsa-mir-19b-3p	3	200.77	0
MIMAT0004945	hsa-mir-744-5p	3	200.77	0
MIMAT0000101	hsa-miR-103a-3p	3	200.77	0
MIMAT0000104	hsa-miR-107	3	200.77	0
MIMAT0004586	hsa-miR-15b-3p	3	200.77	0
MIMAT0000732	hsa-miR-378a-3p	3	200.77	0
MIMAT0003880	hsa-mir-671-5p	3	157.4	0
MIMAT0000759	hsa-mir-148b-3p	3	157.4	0
MIMAT0000416	hsa-mir-1-3p	3	135.61	0
MIMAT0000765	hsa-mir-335-5p	3	135.61	0
MIMAT0003386	hsa-mir-376a-5p	3	135.61	0
MIMAT0000456	hsa-miR-186-5p	3	135.61	0
MIMAT0000449	hsa-mir-146a-5p	3	126.84	0
MIMAT0000646	hsa-mir-155-5p	3	126.84	0
MIMAT0000069	hsa-mir-16-5p	3	126.84	0
MIMAT0000256	hsa-mir-181a-5p	3	126.84	0
MIMAT0000254	hsa-mir-10b-5p	3	126.84	0
MIMAT0004605	hsa-mir-129-2-3p	3	126.84	0
MIMAT0000425	hsa-mir-130a-3p	3	126.84	0
MIMAT0000271	hsa-mir-214-3p	3	126.84	0
MIMAT0000084	hsa-mir-27a-3p	3	126.84	0
MIMAT0000087	hsa-mir-30a-5p	3	126.84	0
MIMAT0000062	hsa-let-7a-5p	3	126.84	0
MIMAT0000691	hsa-mir-130b-3p	3	126.84	0
MIMAT0000419	hsa-mir-27b-3p	3	126.84	0
MIMAT0000727	hsa-mir-374a-5p	3	126.84	0
MIMAT0000257	hsa-miR-181b-5p	3	126.84	0
MIMAT0002821	hsa-miR-181d-5p	3	126.84	0
MIMAT0000261	hsa-miR-183-5p	3	126.84	0
MIMAT0000078	hsa-miR-23a-3p	3	126.84	0
MIMAT0002174	hsa-miR-484	3	126.84	0
MIMAT0003882	hsa-mir-767-5p	2	74.1	0
MIMAT0000080	hsa-mir-24-3p	2	74.1	0
MIMAT0000730	hsa-mir-377-3p	2	74.1	0
MIMAT0000737	hsa-mir-382-5p	2	74.1	0
MIMAT0002814	hsa-mir-432-5p	2	74.1	0
MIMAT0002820	hsa-mir-497-5p	2	74.1	0
MIMAT0004614	hsa-mir-193a-5p	2	74.1	0
MIMAT0001080	hsa-mir-196b-5p	2	74.1	0
MIMAT0000710	hsa-mir-365a-3p	2	74.1	0
MIMAT0022834	hsa-mir-365b-3p	2	74.1	0
MIMAT0005796	hsa-miR-1271-5p	2	74.1	0
MIMAT0000617	hsa-miR-200c-3p	2	74.1	0
MIMAT0000278	hsa-miR-221-3p	2	74.1	0
MIMAT0000093	hsa-miR-93-5p	2	74.1	0
MIMAT0000422	hsa-mir-124-3p	2	68.18	0
MIMAT0000432	hsa-mir-141-3p	2	68.18	0
MIMAT0004558	hsa-mir-181a-2-3p	2	68.18	0
MIMAT0004495	hsa-mir-22-5p	2	68.18	0
MIMAT0000756	hsa-mir-326	2	68.18	0
MIMAT0002816	hsa-mir-494-3p	2	68.18	0
MIMAT0000243	hsa-mir-148a-3p	2	68.18	0
MIMAT0000103	hsa-miR-106a-5p	2	68.18	0
MIMAT0000680	hsa-miR-106b-5p	2	68.18	0
MIMAT0004810	hsa-miR-629-5p	2	68.18	0
MIMAT0022714	hsa-miR-766-5p	2	68.18	0
MIMAT0002809	hsa-mir-146b-5p	2	58.49	0
MIMAT0000440	hsa-mir-191-5p	2	58.49	0
MIMAT0000693	hsa-mir-30e-3p	2	58.49	0
MIMAT0000510	hsa-mir-320a	2	58.49	0
MIMAT0005792	hsa-mir-320b	2	58.49	0
MIMAT0003327	hsa-mir-449b-5p	2	58.49	0
MIMAT0000067	hsa-let-7f-5p	2	58.49	0
MIMAT0004601	hsa-mir-145-3p	2	58.49	0
MIMAT0000227	hsa-mir-197-3p	2	58.49	0
MIMAT0001413	hsa-mir-20b-5p	2	58.49	0
MIMAT0000085	hsa-mir-28-5p	2	58.49	0
MIMAT0004958	hsa-mir-301b-3p	2	58.49	0
MIMAT0000692	hsa-mir-30e-5p	2	58.49	0
MIMAT0003886	hsa-mir-769-5p	2	58.49	0
MIMAT0000259	hsa-mir-182-5p	2	58.49	0
MIMAT0000099	hsa-miR-101-3p	2	58.49	0
MIMAT0004604	hsa-miR-127-5p	2	58.49	0
MIMAT0004699	hsa-miR-148b-5p	2	58.49	0
MIMAT0000072	hsa-miR-18a-5p	2	58.49	0
MIMAT0000461	hsa-miR-195-5p	2	58.49	0
MIMAT0000076	hsa-miR-21-5p	2	58.49	0
MIMAT0005793	hsa-miR-320c	2	58.49	0
MIMAT0004693	hsa-miR-330-5p	2	58.49	0
MIMAT0000703	hsa-miR-361-5p	2	58.49	0
MIMAT0016847	hsa-miR-378c	2	58.49	0
MIMAT0019074	hsa-miR-378i	2	58.49	0
MIMAT0018965	hsa-miR-4446-3p	2	58.49	0
MIMAT0004909	hsa-miR-450b-5p	2	58.49	0
MIMAT0019063	hsa-miR-4524a-3p	2	58.49	0
MIMAT0002874	hsa-miR-503-5p	2	58.49	0
MIMAT0019776	hsa-mir-1343-3p	2	41.2	0
MIMAT0000258	hsa-mir-181c-5p	2	26.24	0
MIMAT0000077	hsa-mir-22-3p	2	26.24	0
MIMAT0000251	hsa-mir-147a	2	26.24	0
MIMAT0000269	hsa-mir-212-3p	2	26.24	0
MIMAT0000460	hsa-mir-194-5p	2	26.24	0
MIMAT0000266	hsa-mir-205-5p	2	26.24	0
MIMAT0004955	hsa-miR-374b-5p	2	26.24	0
MIMAT0000728	hsa-miR-375-3p	2	26.24	0
MIMAT0000264	hsa-mir-203a-3p	1	0	0
MIMAT0000435	hsa-mir-143-3p	1	0	0
MIMAT0000763	hsa-mir-338-3p	1	0	0
MIMAT0005881	hsa-mir-1291	1	0	0
MIMAT0004599	hsa-mir-143-5p	1	0	0
MIMAT0004543	hsa-mir-192-3p	1	0	0
MIMAT0004671	hsa-mir-194-3p	1	0	0
MIMAT0000231	hsa-mir-199a-5p	1	0	0
MIMAT0000263	hsa-mir-199b-5p	1	0	0
MIMAT0004568	hsa-mir-221-5p	1	0	0
MIMAT0000280	hsa-mir-223-3p	1	0	0
MIMAT0013517	hsa-mir-2682-5p	1	0	0
MIMAT0000690	hsa-mir-296-5p	1	0	0
MIMAT0000687	hsa-mir-299-3p	1	0	0
MIMAT0004503	hsa-mir-29a-5p	1	0	0
MIMAT0015032	hsa-mir-3158-3p	1	0	0
MIMAT0000686	hsa-mir-34c-5p	1	0	0
MIMAT0000738	hsa-mir-383-5p	1	0	0
MIMAT0019048	hsa-mir-4511	1	0	0
MIMAT0002878	hsa-mir-506-3p	1	0	0
MIMAT0003228	hsa-mir-564	1	0	0
MIMAT0003294	hsa-mir-625-5p	1	0	0
MIMAT0003295	hsa-mir-626	1	0	0
MIMAT0003305	hsa-mir-635	1	0	0
MIMAT0003331	hsa-mir-655-3p	1	0	0
MIMAT0004507	hsa-mir-92a-1-5p	1	0	0
MIMAT0000442	hsa-mir-9-3p	1	0	0
MIMAT0004983	hsa-mir-940	1	0	0
MIMAT0022724	hsa-mir-1277-5p	1	0	0
MIMAT0004697	hsa-mir-151a-5p	1	0	0
MIMAT0000228	hsa-mir-198	1	0	0
MIMAT0004587	hsa-mir-23b-5p	1	0	0
MIMAT0004674	hsa-mir-30c-1-3p	1	0	0
MIMAT0004557	hsa-mir-34a-3p	1	0	0
MIMAT0018443	hsa-mir-374c-5p	1	0	0
MIMAT0004813	hsa-mir-411-3p	1	0	0
MIMAT0003389	hsa-mir-542-3p	1	0	0
MIMAT0003231	hsa-mir-567	1	0	0
MIMAT0005949	hsa-mir-664a-3p	1	0	0
MIMAT0004982	hsa-mir-939-5p	1	0	0
MIMAT0000430	hsa-mir-138-5p	1	0	0
MIMAT0001541	hsa-mir-449a	1	0	0
MIMAT0000427	hsa-mir-133a-3p	1	0	0
MIMAT0004687	hsa-mir-371a-5p	1	0	0
MIMAT0002855	hsa-mir-520d-5p	1	0	0
MIMAT0001536	hsa-mir-429	1	0	0
MIMAT0004482	hsa-let-7b-3p	1	0	0
MIMAT0005586	hsa-mir-1231	1	0	0
MIMAT0005905	hsa-mir-1254	1	0	0
MIMAT0004602	hsa-mir-125a-3p	1	0	0
MIMAT0004518	hsa-mir-16-2-3p	1	0	0
MIMAT0000222	hsa-mir-192-5p	1	0	0
MIMAT0000245	hsa-mir-30d-5p	1	0	0
MIMAT0000090	hsa-mir-32-5p	1	0	0
MIMAT0000760	hsa-mir-331-3p	1	0	0
MIMAT0004703	hsa-mir-335-3p	1	0	0
MIMAT0000753	hsa-mir-342-3p	1	0	0
MIMAT0000707	hsa-mir-363-3p	1	0	0
MIMAT0000734	hsa-mir-380-5p	1	0	0
MIMAT0000736	hsa-mir-381-3p	1	0	0
MIMAT0002170	hsa-mir-412-3p	1	0	0
MIMAT0004757	hsa-mir-431-3p	1	0	0
MIMAT0002812	hsa-mir-492	1	0	0
MIMAT0002817	hsa-mir-495-3p	1	0	0
MIMAT0005789	hsa-mir-513c-5p	1	0	0
MIMAT0002888	hsa-mir-532-5p	1	0	0
MIMAT0003279	hsa-mir-611	1	0	0
MIMAT0003284	hsa-mir-616-5p	1	0	0
MIMAT0003304	hsa-mir-634	1	0	0
MIMAT0004952	hsa-mir-665	1	0	0
MIMAT0004972	hsa-mir-922	1	0	0
MIMAT0000092	hsa-mir-92a-3p	1	0	0
MIMAT0003218	hsa-mir-92b-3p	1	0	0
MIMAT0004984	hsa-mir-941	1	0	0
MIMAT0004481	hsa-let-7a-3p	1	0	0
MIMAT0004486	hsa-let-7f-1-3p	1	0	0
MIMAT0004487	hsa-let-7f-2-3p	1	0	0
MIMAT0004585	hsa-let-7i-3p	1	0	0
MIMAT0000253	hsa-miR-10a-5p	1	0	0
MIMAT0005573	hsa-miR-1225-3p	1	0	0
MIMAT0004591	hsa-miR-124-5p	1	0	0
MIMAT0004603	hsa-miR-125b-2-3p	1	0	0
MIMAT0000423	hsa-miR-125b-5p	1	0	0
MIMAT0000445	hsa-miR-126-3p	1	0	0
MIMAT0004548	hsa-miR-129-1-3p	1	0	0
MIMAT0005794	hsa-miR-1296-5p	1	0	0
MIMAT0005797	hsa-miR-1301-3p	1	0	0
MIMAT0022727	hsa-miR-1307-5p	1	0	0
MIMAT0004680	hsa-miR-130b-5p	1	0	0
MIMAT0000426	hsa-miR-132-3p	1	0	0
MIMAT0026478	hsa-miR-133a-5p	1	0	0
MIMAT0037309	hsa-miR-135a-2-3p	1	0	0
MIMAT0004607	hsa-miR-138-1-3p	1	0	0
MIMAT0000431	hsa-miR-140-5p	1	0	0
MIMAT0004598	hsa-miR-141-5p	1	0	0
MIMAT0000433	hsa-miR-142-5p	1	0	0
MIMAT0004549	hsa-miR-148a-5p	1	0	0
MIMAT0000451	hsa-miR-150-5p	1	0	0
MIMAT0000438	hsa-miR-152-3p	1	0	0
MIMAT0000270	hsa-miR-181a-3p	1	0	0
MIMAT0000260	hsa-miR-182-3p	1	0	0
MIMAT0000455	hsa-miR-185-5p	1	0	0
MIMAT0002891	hsa-miR-18a-3p	1	0	0
MIMAT0001412	hsa-miR-18b-5p	1	0	0
MIMAT0000459	hsa-miR-193a-3p	1	0	0
MIMAT0002819	hsa-miR-193b-3p	1	0	0
MIMAT0022691	hsa-miR-197-5p	1	0	0
MIMAT0001620	hsa-miR-200a-5p	1	0	0
MIMAT0000318	hsa-miR-200b-3p	1	0	0
MIMAT0019813	hsa-miR-203b-5p	1	0	0
MIMAT0004564	hsa-miR-214-5p	1	0	0
MIMAT0000279	hsa-miR-222-3p	1	0	0
MIMAT0011777	hsa-miR-2277-3p	1	0	0
MIMAT0000688	hsa-miR-301a-3p	1	0	0
MIMAT0000684	hsa-miR-302a-3p	1	0	0
MIMAT0004589	hsa-miR-30b-3p	1	0	0
MIMAT0004550	hsa-miR-30c-2-3p	1	0	0
MIMAT0000089	hsa-miR-31-5p	1	0	0
MIMAT0014979	hsa-miR-3117-3p	1	0	0
MIMAT0014990	hsa-miR-3127-5p	1	0	0
MIMAT0015069	hsa-miR-3187-3p	1	0	0
MIMAT0006764	hsa-miR-320d	1	0	0
MIMAT0015050	hsa-miR-323b-3p	1	0	0
MIMAT0000762	hsa-miR-324-3p	1	0	0
MIMAT0004700	hsa-miR-331-5p	1	0	0
MIMAT0003301	hsa-miR-33b-5p	1	0	0
MIMAT0004692	hsa-miR-340-5p	1	0	0
MIMAT0004694	hsa-miR-342-5p	1	0	0
MIMAT0018072	hsa-miR-3652	1	0	0
MIMAT0018120	hsa-miR-3691-5p	1	0	0
MIMAT0018926	hsa-miR-378d	1	0	0
MIMAT0018932	hsa-miR-378f	1	0	0
MIMAT0018183	hsa-miR-3909	1	0	0
MIMAT0001639	hsa-miR-409-3p	1	0	0
MIMAT0003339	hsa-miR-421	1	0	0
MIMAT0001343	hsa-miR-425-3p	1	0	0
MIMAT0003393	hsa-miR-425-5p	1	0	0
MIMAT0019001	hsa-miR-4474-3p	1	0	0
MIMAT0001545	hsa-miR-450a-5p	1	0	0
MIMAT0019058	hsa-miR-4521	1	0	0
MIMAT0019064	hsa-miR-4525	1	0	0
MIMAT0003885	hsa-miR-454-3p	1	0	0
MIMAT0019844	hsa-miR-4725-3p	1	0	0
MIMAT0004762	hsa-miR-486-3p	1	0	0
MIMAT0021017	hsa-miR-4999-5p	1	0	0
MIMAT0004772	hsa-miR-499a-3p	1	0	0
MIMAT0002871	hsa-miR-500a-3p	1	0	0
MIMAT0002823	hsa-miR-512-3p	1	0	0
MIMAT0003163	hsa-miR-539-5p	1	0	0
MIMAT0003340	hsa-miR-542-5p	1	0	0
MIMAT0003164	hsa-miR-544a	1	0	0
MIMAT0019013	hsa-miR-548ak	1	0	0
MIMAT0021037	hsa-miR-548ap-5p	1	0	0
MIMAT0005875	hsa-miR-548j-5p	1	0	0
MIMAT0015060	hsa-miR-548w	1	0	0
MIMAT0022470	hsa-miR-5682	1	0	0
MIMAT0003235	hsa-miR-570-3p	1	0	0
MIMAT0004796	hsa-miR-576-3p	1	0	0
MIMAT0003258	hsa-miR-590-5p	1	0	0
MIMAT0025463	hsa-miR-6503-3p	1	0	0
MIMAT0003330	hsa-miR-654-5p	1	0	0
MIMAT0003338	hsa-miR-660-5p	1	0	0
MIMAT0022272	hsa-miR-664b-3p	1	0	0
MIMAT0027422	hsa-miR-6761-5p	1	0	0
MIMAT0003888	hsa-miR-766-3p	1	0	0
MIMAT0003948	hsa-miR-770-5p	1	0	0
MIMAT0004911	hsa-miR-874-3p	1	0	0
MIMAT0004925	hsa-miR-876-3p	1	0	0
MIMAT0004949	hsa-miR-877-5p	1	0	0
MIMAT0004947	hsa-miR-885-5p	1	0	0
MIMAT0004509	hsa-miR-93-3p	1	0	0
MIMAT0000095	hsa-miR-96-5p	1	0	0
MIMAT0004678	hsa-miR-99b-3p	1	0	0
