# Supplementary material for: Exploring shared pathogenic mechanisms and biomarkers in hepatic fibrosis and inflammatory bowel disease through bioinformatics and machine learning
Source: Front Immunol. 2025 May 12;16:1533246. doi: 10.3389/fimmu.2025.1533246 (PMC12104268; doi:10.3389/fimmu.2025.1533246)
Supplement: Supplementary file 10 [file Table5.xlsx]

## Sheet: Supplementary Table 5
Id	Label	Degree	Betweenness	Expression
2919	CXCL1	10	95.5	0
1278	COL1A2	8	86	0
6772	STAT1	7	71	0
4313	MMP2	6	49.5	0
2296	FOXC1	3	27.67	0
2624	GATA2	3	24.5	0
2300	FOXL1	2	7.67	0
6774	STAT3	2	7.67	0
7020	TFAP2A	2	7.5	0
1869	E2F1	2	6	0
4790	NFKB1	2	6	0
5970	RELA	2	6	0
579	NKX3-2	1	0	0
672	BRCA1	1	0	0
1385	CREB1	1	0	0
5468	PPARG	1	0	0
2625	GATA3	1	0	0
7157	TP53	1	0	0
6720	SREBF1	1	0	0
7003	TEAD1	1	0	0
639	PRDM1	1	0	0
5076	PAX2	1	0	0
6663	SOX10	1	0	0
