# Supplementary material for: Exploring shared pathogenic mechanisms and biomarkers in hepatic fibrosis and inflammatory bowel disease through bioinformatics and machine learning
Source: Front Immunol. 2025 May 12;16:1533246. doi: 10.3389/fimmu.2025.1533246 (PMC12104268; doi:10.3389/fimmu.2025.1533246)
Supplement: Supplementary file 11 [file Table6.xlsx]

## Sheet: Supplementary Table 6
Term	Overlap	P-value	Adjusted P-value	Old P-value	Old Adjusted P-value	Odds Ratio	Combined Score	Genes
N-Acetyl-L-cysteine CTD 00005305	4/315	6.037987733144001E-8	3.375235142827497E-5	0	0	78740	1308864.3070125226	COL1A2;STAT1;MMP2;CXCL1
Dinoprostone BOSS	3/196	3.6807805448290497E-6	0.0010287781622797193	0	0	307.81865284974094	3851.5457174060707	STAT1;MMP2;CXCL1
PD 98059 CTD 00003206	3/262	8.804055432528367E-6	0.0016404889955944524	0	0	228.6138996138996	2661.133940859098	COL1A2;STAT1;MMP2
Arsenenous acid CTD 00000922	4/1283	1.686005859698481E-5	0.0021082191724932976	0	0	74868	822841.4804088555	COL1A2;STAT1;MMP2;CXCL1
phenylarsine oxide CTD 00001378	2/36	1.8857058787954362E-5	0.0021082191724932976	0	0	587.1176470588235	6387.031681468616	STAT1;MMP2
Acetovanillone CTD 00002374	2/44	2.830052035610487E-5	0.00225925052033292	0	0	475.0952380952381	4975.496817380962	STAT1;CXCL1
22-Hydroxycholesterol CTD 00000121	2/45	2.9614859884116498E-5	0.00225925052033292	0	0	464.0232558139535	4838.479208785976	STAT1;CXCL1
alpha-Neu5Ac BOSS	2/47	3.233274447703642E-5	0.00225925052033292	0	0	443.35555555555555	4584.0437673992965	COL1A2;MMP2
Cyclohexanecarboxamide, 4-(1-aminoethyl)-N-4-pyridinyl-, trans- CTD 00003513	2/53	4.119961255488623E-5	0.0025589537131312672	0	0	391.078431372549	3948.75087489022	COL1A2;MMP2
Electrocorundum CTD 00005364	2/61	5.4684486873819574E-5	0.003056862816246514	0	0	337.91525423728814	3316.2768174499392	COL1A2;MMP2
VANADIUM PENTOXIDE CTD 00002655	2/65	6.213851458725652E-5	0.0031577663322069453	0	0	316.3968253968254	3064.665388668721	COL1A2;STAT1
curcumin CTD 00000663	3/528	7.174796948965185E-5	0.0033422595787262824	0	0	111.26285714285714	1061.7092365117326	STAT1;MMP2;CXCL1
NICKEL SULFATE CTD 00001417	3/576	9.302169987143289E-5	0.0037840740353839173	0	0	101.69109947643979	943.9657075078061	STAT1;MMP2;CXCL1
biochanin A CTD 00000149	2/83	1.0154044817667041E-4	0.0037840740353839173	0	0	245.8641975308642	2260.734409379799	STAT1;MMP2
Pentadecane BOSS	2/83	1.0154044817667041E-4	0.0037840740353839173	0	0	245.8641975308642	2260.734409379799	STAT1;MMP2
chitosamine CTD 00006030	2/86	1.0903795493729445E-4	0.003809513550621725	0	0	237.04761904761904	2162.77850999962	STAT1;MMP2
Heparitin BOSS	2/90	1.1944749872356927E-4	0.003927714810969131	0	0	226.22727272727272	2043.4280703828779	MMP2;CXCL1
troglitazone CTD 00002415	3/651	1.339899391117145E-4	0.004161131997969356	0	0	89.57407407407408	798.7988266329534	COL1A2;MMP2;CXCL1
TITANIUM BOSS	2/100	1.4753333541886297E-4	0.004340586026270758	0	0	203.0408163265306	1791.1157096356244	COL1A2;MMP2
phenytoin CTD 00006527	2/109	1.7532524303600028E-4	0.0049003405428562075	0	0	185.8785046728972	1607.638609565469	COL1A2;MMP2
Healon BOSS	2/115	1.9517445193881731E-4	0.005195358030180899	0	0	175.95575221238937	1502.9466045812414	COL1A2;MMP2
Ethylene dimethacrylate BOSS	2/118	2.0549495567374925E-4	0.005221440010073902	0	0	171.3793103448276	1455.025609741973	COL1A2;MMP2
cycloheximide BOSS	2/122	2.1966582875807412E-4	0.005338834707641888	0	0	165.63333333333333	1395.1963378678631	STAT1;MMP2
acetaldehyde CTD 00005293	2/129	2.455918425947064E-4	0.00572024333376837	0	0	156.4488188976378	1300.3774845997139	COL1A2;MMP2
9001-31-4 BOSS	2/135	2.689544490067273E-4	0.0058183628211594726	0	0	149.34586466165413	1227.7676530581919	MMP2;CXCL1
glutathione CTD 00006035	2/136	2.72950455124263E-4	0.0058183628211594726	0	0	148.22388059701493	1216.3578123135405	STAT1;MMP2
ursodiol CTD 00006973	2/138	2.810300468180783E-4	0.0058183628211594726	0	0	146.02941176470588	1194.0896505008152	STAT1;CXCL1
fulvestrant PC3 DOWN	2/146	3.145152687044494E-4	0.006062552938130593	0	0	137.86111111111111	1111.7778884933227	STAT1;CXCL1
wortmannin CTD 00000504	2/146	3.145152687044494E-4	0.006062552938130593	0	0	137.86111111111111	1111.7778884933227	COL1A2;MMP2
eugenol CTD 00005949	2/161	3.8232359235585025E-4	0.007123962937564009	0	0	124.76100628930817	981.7747013075909	STAT1;CXCL1
MG-132 CTD 00002789	2/173	4.412767954490292E-4	0.007507309851927943	0	0	115.93567251461988	895.7002503928414	STAT1;CXCL1
PROPIDIUM BOSS	2/182	4.8823046235107705E-4	0.007507309851927943	0	0	110.08888888888889	839.3972836701254	STAT1;MMP2
Velcade(Bortezomib) BOSS	2/183	4.935922275472897E-4	0.007507309851927943	0	0	109.47513812154696	833.5218977084618	STAT1;MMP2
Melatonin BOSS	2/184	4.989829092599841E-4	0.007507309851927943	0	0	108.86813186813187	827.7177343681807	STAT1;MMP2
L-alanine BOSS	2/186	5.098509984438779E-4	0.007507309851927943	0	0	107.67391304347827	816.3181467086227	STAT1;MMP2
Imatinib mesylate BOSS	2/187	5.153283941448632E-4	0.007507309851927943	0	0	107.08648648648649	810.7203273919878	STAT1;MMP2
NICKEL CTD 00006389	2/189	5.263698581792493E-4	0.007507309851927943	0	0	105.93048128342247	799.7228506298851	STAT1;MMP2
nitric oxide BOSS	2/191	5.375268462646837E-4	0.007507309851927943	0	0	104.7989417989418	788.9821714595263	STAT1;MMP2
trimethoprim BOSS	2/191	5.375268462646837E-4	0.007507309851927943	0	0	104.7989417989418	788.9821714595263	STAT1;CXCL1
2-Butanone BOSS	2/196	5.659244236023778E-4	0.007507309851927943	0	0	102.0721649484536	763.1986825488351	STAT1;MMP2
water BOSS	2/196	5.659244236023778E-4	0.007507309851927943	0	0	102.0721649484536	763.1986825488351	STAT1;MMP2
rapamycin BOSS	2/198	5.774853732252264E-4	0.007507309851927943	0	0	101.0204081632653	753.291751959309	STAT1;MMP2
Bisulfite BOSS	2/198	5.774853732252264E-4	0.007507309851927943	0	0	101.0204081632653	753.291751959309	MMP2;CXCL1
dexamethasone BOSS	2/202	6.009531587006614E-4	0.007634836720765222	0	0	98.98	734.1340231033387	MMP2;CXCL1
Cube root extract CTD 00006707	2/211	6.554401429111138E-4	0.008040341088155193	0	0	94.67464114832536	693.9843929213606	STAT1;MMP2
Alitretinoin CTD 00003402	2/212	6.616380859662592E-4	0.008040341088155193	0	0	94.21904761904761	689.7580358731469	STAT1;CXCL1
ethanol CTD 00005337	2/231	7.848538389440871E-4	0.009334750978079674	0	0	86.31877729257641	617.1803840972816	COL1A2;MMP2
1-chloro-2,4-dinitrobenzene CTD 00005848	2/242	8.609163101180771E-4	0.010026087861583441	0	0	82.31666666666666	580.9509664410346	STAT1;CXCL1
TERT-BUTYL HYDROPEROXIDE CTD 00007349	3/1341	0.0011428247768659804	0.013037531638124144	0	0	41.83408071748879	283.3946136283025	COL1A2;STAT1;CXCL1
simvastatin CTD 00007319	2/304	0.0013540553427597091	0.015138338732053547	0	0	65.21192052980132	430.7019912550191	STAT1;MMP2
Fulvestrant CTD 00002740	2/310	0.0014075543861353185	0.015427900036267511	0	0	63.922077922077925	419.7060710484903	STAT1;MMP2
mifepristone CTD 00007083	2/334	0.0016316785716526069	0.01731178691316184	0	0	59.2289156626506	380.1398278770042	MMP2;CXCL1
indomethacin CTD 00006147	2/335	0.0016413679899777772	0.01731178691316184	0	0	59.048048048048045	378.6293843390689	STAT1;MMP2
Retinoic acid CTD 00006918	4/4258	0.002052167816366923	0.020355938004625995	0	0	62968	389700.04663488636	COL1A2;STAT1;MMP2;CXCL1
Cortisol succinate CTD 00000336	45302	0.002198311030839341	0.020355938004625995	0	0	666.2	4077.18792037783	STAT1
acetazolamide CTD 00005298	45302	0.002198311030839341	0.020355938004625995	0	0	666.2	4077.18792037783	MMP2
amcinonide TTD 00001949	45302	0.002198311030839341	0.020355938004625995	0	0	666.2	4077.18792037783	STAT1
N-phenyl-1H-pyrazole-3-carboxamide TTD 00009559	45302	0.002198311030839341	0.020355938004625995	0	0	666.2	4077.18792037783	STAT1
NICKEL CHLORIDE CTD 00001064	2/399	0.0023195215559574517	0.020355938004625995	0	0	49.367758186397985	299.48428886275815	MMP2;CXCL1
probucol CTD 00006616	45303	0.0023979788011638326	0.020355938004625995	0	0	605.6060606060606	3653.699524747979	MMP2
Ilomastat TTD 00008545	45303	0.0023979788011638326	0.020355938004625995	0	0	605.6060606060606	3653.699524747979	MMP2
3-NITROFLUORANTHENE CTD 00001617	45303	0.0023979788011638326	0.020355938004625995	0	0	605.6060606060606	3653.699524747979	CXCL1
Osthole CTD 00002069	45303	0.0023979788011638326	0.020355938004625995	0	0	605.6060606060606	3653.699524747979	MMP2
N'-Nitrosonornicotine CTD 00000423	45304	0.0025976166819550294	0.020355938004625995	0	0	555.1111111111111	3304.665770221969	STAT1
AZARIBINE CTD 00003341	45304	0.0025976166819550294	0.020355938004625995	0	0	555.1111111111111	3304.665770221969	STAT1
Ginsenoside Rg3 CTD 00003265	45304	0.0025976166819550294	0.020355938004625995	0	0	555.1111111111111	3304.665770221969	MMP2
Dexbudesonide TTD 00007528	45304	0.0025976166819550294	0.020355938004625995	0	0	555.1111111111111	3304.665770221969	STAT1
Pulmicort Nebuamp TTD 00010388	45304	0.0025976166819550294	0.020355938004625995	0	0	555.1111111111111	3304.665770221969	STAT1
CGS-27023A TTD 00002801	45304	0.0025976166819550294	0.020355938004625995	0	0	555.1111111111111	3304.665770221969	MMP2
CHEMBL211740 TTD 00003979	45304	0.0025976166819550294	0.020355938004625995	0	0	555.1111111111111	3304.665770221969	STAT1
Zoledronic acid CTD 00003127	2/425	0.002627456745504907	0.020355938004625995	0	0	46.27186761229314	274.9353565807596	MMP2;CXCL1
Decitabine CTD 00000750	3/1800	0.0027152977123267646	0.020355938004625995	0	0	30.382303839732888	179.5245877583938	COL1A2;STAT1;MMP2
Benzo[a]pyrene-1,6-dione CTD 00001433	45305	0.002797224668801086	0.020355938004625995	0	0	512.3846153846154	3012.3745049521203	STAT1
L-cysteine CTD 00005741	45305	0.002797224668801086	0.020355938004625995	0	0	512.3846153846154	3012.3745049521203	MMP2
CHEMBL460515 TTD 00005964	45305	0.002797224668801086	0.020355938004625995	0	0	512.3846153846154	3012.3745049521203	STAT1
CHEMBL475540 TTD 00006054	45305	0.002797224668801086	0.020355938004625995	0	0	512.3846153846154	3012.3745049521203	MMP2
CHEMBL55802 CTD 00003118	45306	0.0029968027587318545	0.020355938004625995	0	0	475.76190476190476	2764.2762463526265	MMP2
Oroxylin A CTD 00002952	45306	0.0029968027587318545	0.020355938004625995	0	0	475.76190476190476	2764.2762463526265	MMP2
Raltitrexed CTD 00002721	45306	0.0029968027587318545	0.020355938004625995	0	0	475.76190476190476	2764.2762463526265	STAT1
TITANIUM CTD 00006899	45306	0.0029968027587318545	0.020355938004625995	0	0	475.76190476190476	2764.2762463526265	MMP2
3,14-Dihydroxybufa-20,22-dienolide CTD 00001062	45306	0.0029968027587318545	0.020355938004625995	0	0	475.76190476190476	2764.2762463526265	MMP2
p-Propenylanisole CTD 00000298	45307	0.0031963509494465996	0.020355938004625995	0	0	444.02222222222224	2551.238662207853	MMP2
benzo[a]pyrene-3,6-dione CTD 00000927	45307	0.0031963509494465996	0.020355938004625995	0	0	444.02222222222224	2551.238662207853	STAT1
terbinafine CTD 00001890	45307	0.0031963509494465996	0.020355938004625995	0	0	444.02222222222224	2551.238662207853	MMP2
progesterone CTD 00006624	3/1915	0.003254895142204826	0.020355938004625995	0	0	28.3744769874477	162.5175187127108	COL1A2;MMP2;CXCL1
Phorbol 12-myristate 13-acetate CTD 00006852	2/483	0.003381222063168103	0.020355938004625995	0	0	40.57172557172557	230.83356608312303	COL1A2;MMP2
curcumin II CTD 00002181	45308	0.0033958692395375514	0.020355938004625995	0	0	416.25	2366.4626333406177	MMP2
Brucinum CTD 00003015	45308	0.0033958692395375514	0.020355938004625995	0	0	416.25	2366.4626333406177	MMP2
allopurinol CTD 00005353	45308	0.0033958692395375514	0.020355938004625995	0	0	416.25	2366.4626333406177	STAT1
HEXACHLOROBENZENE CTD 00006091	45308	0.0033958692395375514	0.020355938004625995	0	0	416.25	2366.4626333406177	MMP2
2-(2-Pyridyl)benzimidazole TTD 00000504	45308	0.0033958692395375514	0.020355938004625995	0	0	416.25	2366.4626333406177	STAT1
Tosyllysyl chloromethane CTD 00006909	45308	0.0033958692395375514	0.020355938004625995	0	0	416.25	2366.4626333406177	CXCL1
calphostin C CTD 00002460	45308	0.0033958692395375514	0.020355938004625995	0	0	416.25	2366.4626333406177	COL1A2
Ro 41-5253 CTD 00003040	45309	0.003595357627375994	0.020355938004625995	0	0	391.7450980392157	2204.7852142154165	STAT1
AC1L1WKQ CTD 00007050	45309	0.003595357627375994	0.020355938004625995	0	0	391.7450980392157	2204.7852142154165	MMP2
Dasatinib CTD 00004330	2/502	0.003648068672962607	0.020355938004625995	0	0	38.992	218.88382944369948	STAT1;CXCL1
1-(5-ISOQUINOLINESULFONYL)-2-METHYLPIPERAZINE CTD 00007271	45310	0.0037948161126764622	0.020355938004625995	0	0	369.962962962963	2062.2177011886433	STAT1
doxycycline CTD 00005875	45310	0.0037948161126764622	0.020355938004625995	0	0	369.962962962963	2062.2177011886433	MMP2
3-Phenyl-5H-indeno[1,2-c]pyridazin-5-one TTD 00000814	45310	0.0037948161126764622	0.020355938004625995	0	0	369.962962962963	2062.2177011886433	STAT1
Pinaflavol TTD 00010236	45310	0.0037948161126764622	0.020355938004625995	0	0	369.962962962963	2062.2177011886433	MMP2
oxygen CTD 00006454	2/524	0.0039692465347706506	0.020355938004625995	0	0	37.30651340996169	206.2743902120853	COL1A2;MMP2
aminoguanidine CTD 00000144	45311	0.003994244696037095	0.020355938004625995	0	0	350.4736842105263	1935.6313838807391	STAT1
CP-690334-01 PC3 DOWN	45311	0.003994244696037095	0.020355938004625995	0	0	350.4736842105263	1935.6313838807391	CXCL1
domperidone PC3 UP	45311	0.003994244696037095	0.020355938004625995	0	0	350.4736842105263	1935.6313838807391	CXCL1
testosterone enanthate CTD 00000155	2/533	0.004104396924189287	0.020355938004625995	0	0	36.65725047080979	201.45712162266895	COL1A2;STAT1
nitrofurantoin CTD 00006406	45312	0.004193643376627536	0.020355938004625995	0	0	332.93333333333334	1822.5387864867646	STAT1
metoprolol CTD 00006326	45312	0.004193643376627536	0.020355938004625995	0	0	332.93333333333334	1822.5387864867646	MMP2
Bosentan BOSS	45312	0.004193643376627536	0.020355938004625995	0	0	332.93333333333334	1822.5387864867646	MMP2
TEPROTIDE BOSS	45312	0.004193643376627536	0.020355938004625995	0	0	332.93333333333334	1822.5387864867646	MMP2
pioglitazone PC3 DOWN	45313	0.004393012155412379	0.020355938004625995	0	0	317.06349206349205	1720.9382450199414	CXCL1
Garcinol CTD 00002324	45313	0.004393012155412379	0.020355938004625995	0	0	317.06349206349205	1720.9382450199414	STAT1
triprolidine PC3 UP	45313	0.004393012155412379	0.020355938004625995	0	0	317.06349206349205	1720.9382450199414	CXCL1
CLODRONATE DISODIUM BOSS	45313	0.004393012155412379	0.020355938004625995	0	0	317.06349206349205	1720.9382450199414	CXCL1
Muramyl Dipeptide CTD 00005307	45313	0.004393012155412379	0.020355938004625995	0	0	317.06349206349205	1720.9382450199414	CXCL1
24939-16-0 CTD 00001660	45313	0.004393012155412379	0.020355938004625995	0	0	317.06349206349205	1720.9382450199414	MMP2
POTASSIUM DICHROMATE CTD 00006598	2/556	0.004459660466480071	0.020355938004625995	0	0	35.09386281588448	189.95194218989636	COL1A2;STAT1
aspirin CTD 00005447	2/561	0.0045387659010431404	0.020355938004625995	0	0	34.77101967799642	187.59313284913887	MMP2;CXCL1
IN1541 CTD 00001481	45314	0.004592351033521324	0.020355938004625995	0	0	302.6363636363636	1629.2014564159526	MMP2
PHALLOIDIN BOSS	45314	0.004592351033521324	0.020355938004625995	0	0	302.6363636363636	1629.2014564159526	MMP2
Mustard gas BOSS	45314	0.004592351033521324	0.020355938004625995	0	0	302.6363636363636	1629.2014564159526	MMP2
acetohexamide PC3 UP	45314	0.004592351033521324	0.020355938004625995	0	0	302.6363636363636	1629.2014564159526	STAT1
DEOXYCHOLIC ACID BOSS	45314	0.004592351033521324	0.020355938004625995	0	0	302.6363636363636	1629.2014564159526	MMP2
Chlorhexidine diacetate BOSS	45314	0.004592351033521324	0.020355938004625995	0	0	302.6363636363636	1629.2014564159526	MMP2
fenbendazole CTD 00005958	45315	0.004791660011821214	0.020355938004625995	0	0	289.463768115942	1545.9907779727164	STAT1
2,6-DICHLOROINDOPHENOL CTD 00007030	45315	0.004791660011821214	0.020355938004625995	0	0	289.463768115942	1545.9907779727164	STAT1
FEXOFENADINE HYDROCHLORIDE CTD 00003191	45316	0.00499093909080392	0.020355938004625995	0	0	277.3888888888889	1470.1975024182984	MMP2
5-hydroxy-1-(4-hydroxy-3-methoxyphenyl)decan-3-one CTD 00000374	45316	0.00499093909080392	0.020355938004625995	0	0	277.3888888888889	1470.1975024182984	MMP2
letrozole CTD 00002692	45316	0.00499093909080392	0.020355938004625995	0	0	277.3888888888889	1470.1975024182984	MMP2
Propene BOSS	45316	0.00499093909080392	0.020355938004625995	0	0	277.3888888888889	1470.1975024182984	MMP2
Aliskiren BOSS	45316	0.00499093909080392	0.020355938004625995	0	0	277.3888888888889	1470.1975024182984	MMP2
irbesartan BOSS	45316	0.00499093909080392	0.020355938004625995	0	0	277.3888888888889	1470.1975024182984	MMP2
indoprofen TTD 00008600	45316	0.00499093909080392	0.020355938004625995	0	0	277.3888888888889	1470.1975024182984	STAT1
biochanin A TTD 00002445	45316	0.00499093909080392	0.020355938004625995	0	0	277.3888888888889	1470.1975024182984	STAT1
MAGNESIUM CTD 00006230	45316	0.00499093909080392	0.020355938004625995	0	0	277.3888888888889	1470.1975024182984	COL1A2
GNF-PF-2812 TTD 00008260	45316	0.00499093909080392	0.020355938004625995	0	0	277.3888888888889	1470.1975024182984	STAT1
nitroglycerin CTD 00006039	45316	0.00499093909080392	0.020355938004625995	0	0	277.3888888888889	1470.1975024182984	MMP2
indoprofen CTD 00006148	45316	0.00499093909080392	0.020355938004625995	0	0	277.3888888888889	1470.1975024182984	STAT1
Wogonin CTD 00003053	45317	0.005190188272057036	0.020355938004625995	0	0	266.28	1400.8951674244283	MMP2
Olmesartan BOSS	45317	0.005190188272057036	0.020355938004625995	0	0	266.28	1400.8951674244283	MMP2
metoprolol BOSS	45317	0.005190188272057036	0.020355938004625995	0	0	266.28	1400.8951674244283	MMP2
Antimycin A CTD 00005427	45317	0.005190188272057036	0.020355938004625995	0	0	266.28	1400.8951674244283	MMP2
ipriflavone CTD 00000966	45317	0.005190188272057036	0.020355938004625995	0	0	266.28	1400.8951674244283	STAT1
mecamylamine CTD 00006250	45318	0.005389407557575397	0.020355938004625995	0	0	256.02564102564105	1337.303803970803	STAT1
THIOACETAMIDE BOSS	45318	0.005389407557575397	0.020355938004625995	0	0	256.02564102564105	1337.303803970803	MMP2
Artenimol CTD 00001819	45318	0.005389407557575397	0.020355938004625995	0	0	256.02564102564105	1337.303803970803	MMP2
Ici 118551 CTD 00001255	45318	0.005389407557575397	0.020355938004625995	0	0	256.02564102564105	1337.303803970803	MMP2
pentoxifylline BOSS	45318	0.005389407557575397	0.020355938004625995	0	0	256.02564102564105	1337.303803970803	MMP2
Ademetionine CTD 00006715	45318	0.005389407557575397	0.020355938004625995	0	0	256.02564102564105	1337.303803970803	COL1A2
benzene CTD 00005481	2/615	0.005435506455194313	0.02039226918425249	0	0	31.619902120717782	164.89154711805423	MMP2;CXCL1
STREPTOZOTOCIN CTD 00006786	45319	0.005588596948698618	0.020688911882930646	0	0	246.53086419753086	1278.7622529681282	MMP2
15442-64-5 CTD 00000915	45319	0.005588596948698618	0.020688911882930646	0	0	246.53086419753086	1278.7622529681282	STAT1
withaferin A PC3 DOWN	45320	0.005787756446431879	0.02114611668990471	0	0	237.71428571428572	1224.7065079220524	CXCL1
mefloquine HL60 UP	45320	0.005787756446431879	0.02114611668990471	0	0	237.71428571428572	1224.7065079220524	STAT1
chlorophyllin CTD 00000324	45321	0.0059868860535258585	0.021316364993127102	0	0	229.50574712643677	1174.6526106132212	STAT1
7-AMINO-4-HYDROXY-2-NAPHTHALENESULFONIC ACID TTD 00001268	45321	0.0059868860535258585	0.021316364993127102	0	0	229.50574712643677	1174.6526106132212	MMP2
monocrotaline BOSS	45321	0.0059868860535258585	0.021316364993127102	0	0	229.50574712643677	1174.6526106132212	MMP2
(-)-Epigallocatechin gallate TTD 00000021	45321	0.0059868860535258585	0.021316364993127102	0	0	229.50574712643677	1174.6526106132212	MMP2
Indeno[1,2,3-cd]pyrene CTD 00001895	45322	0.0061859857715872765	0.02134546942171165	0	0	221.84444444444443	1128.183023929502	MMP2
Cryptotanshinone CTD 00001774	45322	0.0061859857715872765	0.02134546942171165	0	0	221.84444444444443	1128.183023929502	STAT1
GNF-Pf-78 TTD 00008278	45322	0.0061859857715872765	0.02134546942171165	0	0	221.84444444444443	1128.183023929502	STAT1
captopril BOSS	45322	0.0061859857715872765	0.02134546942171165	0	0	221.84444444444443	1128.183023929502	MMP2
TIRON CTD 00006898	45322	0.0061859857715872765	0.02134546942171165	0	0	221.84444444444443	1128.183023929502	CXCL1
Cobalt sulfate CTD 00001238	1/32	0.006385055602597088	0.021501482420793812	0	0	214.67741935483872	1084.93568598441	CXCL1
minocycline CTD 00006338	1/32	0.006385055602597088	0.021501482420793812	0	0	214.67741935483872	1084.93568598441	MMP2
Poloxalene BOSS	1/32	0.006385055602597088	0.021501482420793812	0	0	214.67741935483872	1084.93568598441	MMP2
ANTHRACENE BOSS	1/32	0.006385055602597088	0.021501482420793812	0	0	214.67741935483872	1084.93568598441	MMP2
5-Aminosalicylic acid CTD 00007308	1/33	0.006584095548098064	0.021778162197555136	0	0	207.95833333333334	1044.5951513751504	CXCL1
phthalic acid BOSS	1/33	0.006584095548098064	0.021778162197555136	0	0	207.95833333333334	1044.5951513751504	MMP2
Pulmicort Nebuamp BOSS	1/33	0.006584095548098064	0.021778162197555136	0	0	207.95833333333334	1044.5951513751504	STAT1
promethazine PC3 UP	1/34	0.0067831056106472404	0.022174011908490103	0	0	201.64646464646464	1006.8853706700453	CXCL1
chloropyramine PC3 UP	1/34	0.0067831056106472404	0.022174011908490103	0	0	201.64646464646464	1006.8853706700453	CXCL1
Entinostat CTD 00003662	1/35	0.006982085791857996	0.022691778823538487	0	0	195.7058823529412	971.5637663512017	MMP2
TAXIFOLIN CTD 00000115	1/36	0.00718103609555633	0.02293828101380565	0	0	190.10476190476192	938.4163420388405	STAT1
Destruxin B CTD 00001859	1/36	0.00718103609555633	0.02293828101380565	0	0	190.10476190476192	938.4163420388405	MMP2
Amiloride hydrochloride dihydrate BOSS	1/36	0.00718103609555633	0.02293828101380565	0	0	190.10476190476192	938.4163420388405	MMP2
Selenium methyl cysteine CTD 00000103	1/37	0.007379956522320185	0.023277887442454834	0	0	184.8148148148148	907.2536215941285	COL1A2
MALEIC HYDRAZIDE BOSS	1/37	0.007379956522320185	0.023277887442454834	0	0	184.8148148148148	907.2536215941285	MMP2
prenylamine HL60 UP	1/38	0.00757884707428762	0.023277887442454834	0	0	179.8108108108108	877.9072583460236	STAT1
Beryllium sulfate CTD 00001005	1/38	0.00757884707428762	0.023277887442454834	0	0	179.8108108108108	877.9072583460236	CXCL1
OZONE CTD 00006460	1/38	0.00757884707428762	0.023277887442454834	0	0	179.8108108108108	877.9072583460236	STAT1
Redoxal TTD 00010526	1/38	0.00757884707428762	0.023277887442454834	0	0	179.8108108108108	877.9072583460236	MMP2
piperine CTD 00000442	1/38	0.00757884707428762	0.023277887442454834	0	0	179.8108108108108	877.9072583460236	MMP2
Fasudil hydrochloride BOSS	1/39	0.007777707754316145	0.023758134615643307	0	0	175.0701754385965	850.2271896016904	MMP2
metronidazole PC3 DOWN	2/745	0.007908361171354523	0.024025945080365103	0	0	25.912516823687753	125.41229816725917	STAT1;CXCL1
doxorubicin CTD 00005874	2/750	0.008012211524173682	0.024209871578449123	0	0	25.732620320855617	124.20591482588024	STAT1;MMP2
LY-294002 PC3 DOWN	1/41	0.008175339510378254	0.0245699719693626	0	0	166.3	799.343073344609	CXCL1
DIALLYL DISULFIDE CTD 00001321	1/42	0.008374110589681004	0.024637514840166744	0	0	162.2357723577236	775.9104929668098	MMP2
ACRYLAMIDE CTD 00007343	1/42	0.008374110589681004	0.024637514840166744	0	0	162.2357723577236	775.9104929668098	COL1A2
Allyl sulfide CTD 00001796	1/42	0.008374110589681004	0.024637514840166744	0	0	162.2357723577236	775.9104929668098	MMP2
Aziridine BOSS	1/42	0.008374110589681004	0.024637514840166744	0	0	162.2357723577236	775.9104929668098	MMP2
sevoflurane BOSS	1/43	0.008572851807857029	0.02509017885126743	0	0	158.36507936507937	753.6839332107746	MMP2
Vitinoin CTD 00007069	2/780	0.008648746155768222	0.02518046406809602	0	0	24.701799485861184	117.3419689357197	MMP2;CXCL1
Deferoxamine hydrochloride BOSS	1/44	0.008771563165193935	0.025405719219395904	0	0	154.67441860465115	732.5752067987863	MMP2
berberine CTD 00005500	1/45	0.008970244665779415	0.025847251382323157	0	0	151.15151515151516	712.5044099532315	MMP2
colchicine SKMEL5 UP	1/46	0.009168896311972097	0.026017325067981736	0	0	147.78518518518518	693.3989791915002	CXCL1
DEHP CTD 00005816	1/46	0.009168896311972097	0.026017325067981736	0	0	147.78518518518518	693.3989791915002	MMP2
tetracycline CTD 00006851	1/46	0.009168896311972097	0.026017325067981736	0	0	147.78518518518518	693.3989791915002	MMP2
Ursolic acid CTD 00000232	1/47	0.009367518105959016	0.02605195333945816	0	0	144.56521739130434	675.1928734367539	MMP2
2-Mercaptobenzothiazole CTD 00000240	1/47	0.009367518105959016	0.02605195333945816	0	0	144.56521739130434	675.1928734367539	CXCL1
loxapine PC3 UP	1/47	0.009367518105959016	0.02605195333945816	0	0	144.56521739130434	675.1928734367539	CXCL1
TETRACHLOROETHYLENE BOSS	1/47	0.009367518105959016	0.02605195333945816	0	0	144.56521739130434	675.1928734367539	MMP2
pizotifen PC3 UP	1/48	0.009566110051223143	0.02647255207244424	0	0	141.4822695035461	657.8258626058753	CXCL1
Platelet activating factor BOSS	1/49	0.009764672150221917	0.026757116333206134	0	0	138.52777777777777	641.2429069487843	MMP2
EMBELIN CTD 00000580	1/49	0.009764672150221917	0.026757116333206134	0	0	138.52777777777777	641.2429069487843	MMP2
chlorhexidine	1/50	0.009963204403296228	0.02690546503112363	0	0	135.69387755102042	625.3936138885244	MMP2
propranolol CTD 00006636	1/50	0.009963204403296228	0.02690546503112363	0	0	135.69387755102042	625.3936138885244	MMP2
methacholine BOSS	1/50	0.009963204403296228	0.02690546503112363	0	0	135.69387755102042	625.3936138885244	CXCL1
budesonide CTD 00007317	1/51	0.010161706815005046	0.02692129909757261	0	0	132.97333333333333	610.2317612564632	STAT1
choline CTD 00005662	1/51	0.010161706815005046	0.02692129909757261	0	0	132.97333333333333	610.2317612564632	MMP2
Chalcone BOSS	1/51	0.010161706815005046	0.02692129909757261	0	0	132.97333333333333	610.2317612564632	MMP2
Zoledronic acid BOSS	1/51	0.010161706815005046	0.02692129909757261	0	0	132.97333333333333	610.2317612564632	MMP2
ARSENIC CTD 00005442	2/853	0.010293072109739329	0.027140694855397572	0	0	22.497062279670974	102.95295112381268	MMP2;CXCL1
suloctidil PC3 UP	1/52	0.010360179389191183	0.027189390979144936	0	0	130.359477124183	595.714877907605	CXCL1
Melitten CTD 00006261	1/53	0.010558622126276096	0.02732532300272378	0	0	127.84615384615384	581.8038736810901	MMP2
O-Phospho-L-tyrosine BOSS	1/53	0.010558622126276096	0.02732532300272378	0	0	127.84615384615384	581.8038736810901	STAT1
(+)-MK-801 hydrogen maleate BOSS	1/53	0.010558622126276096	0.02732532300272378	0	0	127.84615384615384	581.8038736810901	MMP2
p-Phenylenediamine CTD 00001400	1/54	0.010757035030210377	0.027457454711815533	0	0	125.42767295597484	568.4627119975241	CXCL1
1,10-phenanthroline BOSS	1/54	0.010757035030210377	0.027457454711815533	0	0	125.42767295597484	568.4627119975241	MMP2
dl-Thioctic acid CTD 00006215	1/54	0.010757035030210377	0.027457454711815533	0	0	125.42767295597484	568.4627119975241	STAT1
Tanespimycin CTD 00003582	1/55	0.010955418103578725	0.0274622364121099	0	0	123.09876543209876	555.6581197291017	MMP2
verapamil MCF7 DOWN	1/55	0.010955418103578725	0.0274622364121099	0	0	123.09876543209876	555.6581197291017	STAT1
N-NITROSODIETHYLAMINE BOSS	1/55	0.010955418103578725	0.0274622364121099	0	0	123.09876543209876	555.6581197291017	MMP2
Rosuvastatin BOSS	1/55	0.010955418103578725	0.0274622364121099	0	0	123.09876543209876	555.6581197291017	MMP2
ciprofloxacin BOSS	1/56	0.011153771349564747	0.027466776142760763	0	0	120.85454545454546	543.3593292987222	MMP2
mitoxantrone TTD 00009332	1/56	0.011153771349564747	0.027466776142760763	0	0	120.85454545454546	543.3593292987222	MMP2
Methyl viologen BOSS	1/56	0.011153771349564747	0.027466776142760763	0	0	120.85454545454546	543.3593292987222	MMP2
CAPECITABINE CTD 00003557	1/56	0.011153771349564747	0.027466776142760763	0	0	120.85454545454546	543.3593292987222	MMP2
(3s)-3-Cyclopentyl-6-Methyl-7-[(4-Methylpiperazin-1-Yl)sulfonyl]-3,4-Dihydro-2h-1,2,4-Benzothiadiazine 1,1-Dioxide BOSS	1/57	0.011352094768308504	0.02783254813808971	0	0	118.69047619047619	531.5378490507832	STAT1
prochlorperazine MCF7 UP	1/58	0.011550388364883564	0.02795093980939356	0	0	116.60233918128655	520.1672581812571	STAT1
Tyrphostin B42 CTD 00003234	1/58	0.011550388364883564	0.02795093980939356	0	0	116.60233918128655	520.1672581812571	STAT1
methylene blue TTD 00009259	1/58	0.011550388364883564	0.02795093980939356	0	0	116.60233918128655	520.1672581812571	STAT1
sulfasalazine CTD 00006719	1/59	0.01174865214265672	0.028066224563013276	0	0	114.58620689655173	509.2230234816941	CXCL1
protoporphyrin IX CTD 00001323	1/59	0.01174865214265672	0.028066224563013276	0	0	114.58620689655173	509.2230234816941	MMP2
Nitroprusside CTD 00006411	1/59	0.01174865214265672	0.028066224563013276	0	0	114.58620689655173	509.2230234816941	COL1A2
terfenadine HL60 UP	1/60	0.011946886102556297	0.02841833758012328	0	0	112.63841807909604	498.6823350537484	STAT1
methylene blue CTD 00006312	1/61	0.012145090247431321	0.02852565314417693	0	0	110.75555555555556	488.52395875680094	STAT1
Sodium dodecyl sulfate BOSS	1/61	0.012145090247431321	0.02852565314417693	0	0	110.75555555555556	488.52395875680094	MMP2
Propranolol hydrochloride BOSS	1/61	0.012145090247431321	0.02852565314417693	0	0	110.75555555555556	488.52395875680094	MMP2
emodin BOSS	1/62	0.012343264582388234	0.028715297658611482	0	0	108.93442622950819	478.7281035203865	MMP2
thiostrepton PC3 DOWN	1/63	0.012541409107047853	0.028715297658611482	0	0	107.17204301075269	469.27630184403733	CXCL1
T0901317 CTD 00003912	1/63	0.012541409107047853	0.028715297658611482	0	0	107.17204301075269	469.27630184403733	STAT1
Telmisartan BOSS	1/63	0.012541409107047853	0.028715297658611482	0	0	107.17204301075269	469.27630184403733	MMP2
HEXANE BOSS	1/63	0.012541409107047853	0.028715297658611482	0	0	107.17204301075269	469.27630184403733	MMP2
valsartan CTD 00002971	1/63	0.012541409107047853	0.028715297658611482	0	0	107.17204301075269	469.27630184403733	STAT1
arecoline CTD 00005439	1/64	0.012739523827076294	0.028715297658611482	0	0	105.46560846560847	460.1513017595795	MMP2
enoxaparin CTD 00006081	1/64	0.012739523827076294	0.028715297658611482	0	0	105.46560846560847	460.1513017595795	MMP2
Gallic acid CTD 00006020	1/64	0.012739523827076294	0.028715297658611482	0	0	105.46560846560847	460.1513017595795	MMP2
MINOCYCLINE HYDROCHLORIDE BOSS	1/64	0.012739523827076294	0.028715297658611482	0	0	105.46560846560847	460.1513017595795	MMP2
carvedilol CTD 00001961	1/65	0.0129376087422444	0.02881324018691083	0	0	103.812	451.3369693400768	MMP2
DL-Mevalonic acid CTD 00006329	1/65	0.0129376087422444	0.02881324018691083	0	0	103.812	451.3369693400768	STAT1
SODIUM SULFATE BOSS	1/65	0.0129376087422444	0.02881324018691083	0	0	103.812	451.3369693400768	CXCL1
Silybin CTD 00003999	1/66	0.013135663858227446	0.028889659876953473	0	0	102.2102564102564	442.81820021177793	MMP2
colchicine BOSS	1/66	0.013135663858227446	0.028889659876953473	0	0	102.2102564102564	442.81820021177793	MMP2
SANGUINARINE CTD 00000244	1/66	0.013135663858227446	0.028889659876953473	0	0	102.2102564102564	442.81820021177793	MMP2
FITC BOSS	1/67	0.013333689173978527	0.028889659876953473	0	0	100.65656565656566	434.58083948016025	MMP2
beclomethasone CTD 00005468	1/67	0.013333689173978527	0.028889659876953473	0	0	100.65656565656566	434.58083948016025	MMP2
creatine BOSS	1/67	0.013333689173978527	0.028889659876953473	0	0	100.65656565656566	434.58083948016025	MMP2
UNII-9XX54M675G CTD 00004634	1/67	0.013333689173978527	0.028889659876953473	0	0	100.65656565656566	434.58083948016025	COL1A2
Mehp CTD 00000849	1/68	0.013531684697143435	0.028981654198096476	0	0	99.14925373134328	426.61160877153185	MMP2
deptropine PC3 UP	1/68	0.013531684697143435	0.028981654198096476	0	0	99.14925373134328	426.61160877153185	CXCL1
gossypol CTD 00006052	1/68	0.013531684697143435	0.028981654198096476	0	0	99.14925373134328	426.61160877153185	CXCL1
Benz[a]anthracene CTD 00001470	1/69	0.013729650427898048	0.029182032658536153	0	0	97.68627450980392	418.8980400895514	MMP2
(-)-Epicatechin BOSS	1/69	0.013729650427898048	0.029182032658536153	0	0	97.68627450980392	418.8980400895514	MMP2
170449-18-0 CTD 00003361	1/70	0.013927586368181954	0.029490609014445876	0	0	96.26570048309179	411.4284153662677	MMP2
profenamine PC3 UP	1/72	0.01432336889462672	0.030100613579309533	0	0	93.54460093896714	397.1775494166316	CXCL1
baicalein CTD 00000302	1/72	0.01432336889462672	0.030100613579309533	0	0	93.54460093896714	397.1775494166316	MMP2
rottlerin CTD 00003057	1/74	0.01471903229873594	0.030816251142297343	0	0	90.97260273972603	383.77828720274067	MMP2
propofol BOSS	1/75	0.0149168193344818	0.0311138134625945	0	0	89.73873873873873	377.3752568742025	MMP2
beta-escin PC3 UP	1/76	0.01511457659975212	0.0314091015585927	0	0	88.53777777777778	371.1588342399145	CXCL1
vanoxerine PC3 UP	1/77	0.015312304095757302	0.03158515863294587	0	0	87.36842105263158	365.1212447515326	CXCL1
STOCK1N-35215 PC3 UP	1/77	0.015312304095757302	0.03158515863294587	0	0	87.36842105263158	365.1212447515326	CXCL1
3,4-Dihydro-2-phenyl-2H-1-benzopyran-3,4-diol BOSS	1/78	0.015510001824185195	0.03181372250952742	0	0	86.22943722943722	359.2551333276432	MMP2
temozolomide BOSS	1/79	0.015707669790035007	0.03181372250952742	0	0	85.11965811965813	353.5535366652988	MMP2
berberine BOSS	1/79	0.015707669790035007	0.03181372250952742	0	0	85.11965811965813	353.5535366652988	MMP2
2-Fluoroadenosine BOSS	1/79	0.015707669790035007	0.03181372250952742	0	0	85.11965811965813	353.5535366652988	STAT1
diphenhydramine BOSS	1/79	0.015707669790035007	0.03181372250952742	0	0	85.11965811965813	353.5535366652988	MMP2
Gallic acid BOSS	1/80	0.015905307995294663	0.03198225600492704	0	0	84.0379746835443	348.00985775268055	MMP2
CARBON TETRACHLORIDE BOSS	1/80	0.015905307995294663	0.03198225600492704	0	0	84.0379746835443	348.00985775268055	MMP2
trans-Lutein BOSS	1/81	0.01610291644199292	0.032148322468121576	0	0	82.98333333333333	342.6178422869891	MMP2
2'-Deoxy cyclic AMP BOSS	1/81	0.01610291644199292	0.032148322468121576	0	0	82.98333333333333	342.6178422869891	MMP2
clioquinol CTD 00006162	1/82	0.016300495134466908	0.03242696363048755	0	0	81.95473251028807	337.37155688503344	MMP2
metformin CTD 00006282	1/83	0.01649804407439727	0.03247326280840871	0	0	80.95121951219512	332.2653689617683	MMP2
silibinin BOSS	1/83	0.01649804407439727	0.03247326280840871	0	0	80.95121951219512	332.2653689617683	MMP2
phenol BOSS	1/83	0.01649804407439727	0.03247326280840871	0	0	80.95121951219512	332.2653689617683	MMP2
172889-27-9 BOSS	1/84	0.016695563263870967	0.03274673636668025	0	0	79.9718875502008	327.29392805738144	MMP2
Rubidomycin hydrochloride	1/85	0.01689305270734789	0.032788946053498164	0	0	79.01587301587301	322.45214853576186	STAT1
Idocyklin BOSS	1/85	0.01689305270734789	0.032788946053498164	0	0	79.01587301587301	322.45214853576186	MMP2
Isoflavone BOSS	1/85	0.01689305270734789	0.032788946053498164	0	0	79.01587301587301	322.45214853576186	MMP2
Edetate sodium BOSS	1/86	0.017090512409021402	0.033057427116411645	0	0	78.08235294117647	317.73519355477225	MMP2
calcitriol BOSS	1/87	0.01728794236804928	0.03320948379291941	0	0	77.17054263565892	313.13846019005365	MMP2
Pioglitazone BOSS	1/87	0.01728794236804928	0.03320948379291941	0	0	77.17054263565892	313.13846019005365	MMP2
GW-8510 PC3 UP	1/88	0.01748534258913372	0.03335940787483191	0	0	76.27969348659003	308.6575655408228	CXCL1
GNF-Pf-4325 CTD 00005408	1/88	0.01748534258913372	0.03335940787483191	0	0	76.27969348659003	308.6575655408228	CXCL1
Dichloromercury CTD 00006273	1/89	0.017682713077126194	0.03362121295956987	0	0	75.4090909090909	304.2883338768032	STAT1
Chlorophenothane CTD 00005755	1/90	0.017880053832220178	0.03376672328449689	0	0	74.55805243445693	300.0267846683708	STAT1
azacyclonol PC3 UP	1/90	0.017880053832220178	0.03376672328449689	0	0	74.55805243445693	300.0267846683708	CXCL1
Diallyl trisulfide CTD 00001934	1/92	0.018274646157715797	0.03428029262470849	0	0	72.91208791208791	291.8117210702858	MMP2
hexachlorophene CTD 00006092	1/92	0.018274646157715797	0.03428029262470849	0	0	72.91208791208791	291.8117210702858	STAT1
UNII-768N7QO4KH BOSS	1/95	0.018866311727459114	0.035037436065281216	0	0	70.57446808510639	280.20727279514847	MMP2
GNF-Pf-2272 TTD 00008257	1/95	0.018866311727459114	0.035037436065281216	0	0	70.57446808510639	280.20727279514847	STAT1
methylene blue BOSS	1/95	0.018866311727459114	0.035037436065281216	0	0	70.57446808510639	280.20727279514847	STAT1
DL-PHENYLALANINE BOSS	1/96	0.01906347415271624	0.03505421727423809	0	0	69.8280701754386	276.5178397381699	STAT1
tetracycline BOSS	1/96	0.01906347415271624	0.03505421727423809	0	0	69.8280701754386	276.5178397381699	MMP2
carbon monoxide BOSS	1/96	0.01906347415271624	0.03505421727423809	0	0	69.8280701754386	276.5178397381699	MMP2
phenylephrine BOSS	1/97	0.019260606863600038	0.0351852262638968	0	0	69.09722222222223	272.9128400885125	MMP2
lovastatin CTD 00006225	1/97	0.019260606863600038	0.0351852262638968	0	0	69.09722222222223	272.9128400885125	MMP2
chloroquine BOSS	1/98	0.01945770986826378	0.035314479923244976	0	0	68.38144329896907	269.3895091508751	MMP2
prednisolone BOSS	1/98	0.01945770986826378	0.035314479923244976	0	0	68.38144329896907	269.3895091508751	MMP2
rofecoxib CTD 00003631	1/99	0.019654783165825862	0.03555671129351669	0	0	67.68027210884354	265.94519972543833	CXCL1
D-Sorbitol BOSS	1/100	0.01985182675975813	0.03579208032878549	0	0	66.993265993266	262.5773759432504	MMP2
trichostatin A CTD 00000660	3/3584	0.019912946300987992	0.03579208032878549	0	0	13.751745322535605	53.85713173007475	COL1A2;MMP2;CXCL1
Phenethyl isothiocyanate CTD 00002443	1/101	0.020048840655282372	0.03592083950738092	0	0	66.32	259.28360753618125	STAT1
losartan BOSS	1/102	0.020245824851614903	0.03615787888834738	0	0	65.66006600660066	256.06156447186925	MMP2
Doxorubicin Hydrochloride	1/104	0.020639704165072065	0.03661473224250037	0	0	64.37864077669903	249.82380515639142	STAT1
cholecalciferol CTD 00005655	1/104	0.020639704165072065	0.03661473224250037	0	0	64.37864077669903	249.82380515639142	MMP2
Imatinib CTD 00003267	1/105	0.020836599290491847	0.03661473224250037	0	0	63.756410256410255	246.8038857860016	STAT1
nitric oxide CTD 00006402	1/105	0.020836599290491847	0.03661473224250037	0	0	63.756410256410255	246.8038857860016	MMP2
L-arginine BOSS	1/105	0.020836599290491847	0.03661473224250037	0	0	63.756410256410255	246.8038857860016	MMP2
genistein CTD 00007324	2/1231	0.02089463253194565	0.03661473224250037	0	0	15.27013832384052	59.068910619510994	STAT1;MMP2
(2E,4E,6E,8E)-3,7-DIMETHYL-9-(2,6,6-TRIMETHYL-3-OXO-1-CYCLOHEXENYL)NONA-2,4,6,8-TETRAENOIC ACID CTD 00000070	1/107	0.021230300482515996	0.036971146323135334	0	0	62.54716981132076	240.952079089247	CXCL1
9,10-Phenanthrenequinone CTD 00000222	1/107	0.021230300482515996	0.036971146323135334	0	0	62.54716981132076	240.952079089247	MMP2
daunorubicin BOSS	1/108	0.02142710656085289	0.03719798934011418	0	0	61.9595015576324	238.116467296843	MMP2
celecoxib BOSS	1/109	0.02162388295999058	0.037423376392058	0	0	61.382716049382715	235.33868666577425	MMP2
butyric acid BOSS	1/110	0.021820629685473325	0.03764732096969008	0	0	60.81651376146789	232.617049478511	MMP2
hexachlorophene	1/111	0.022017346737151732	0.03786983638790098	0	0	60.26060606060606	229.94993198604584	STAT1
AM580 CTD 00002706	1/115	0.022803918306714303	0.03896143109694435	0	0	58.134502923976605	219.79626006470275	STAT1
LITHOCHOLIC ACID CTD 00006221	1/115	0.022803918306714303	0.03896143109694435	0	0	58.134502923976605	219.79626006470275	MMP2
ETHYLENE GLYCOL BOSS	1/116	0.023000487051863392	0.03896143109694435	0	0	57.62608695652174	217.37942375541598	MMP2
disulfiram CTD 00005860	1/116	0.023000487051863392	0.03896143109694435	0	0	57.62608695652174	217.37942375541598	MMP2
celecoxib CTD 00003448	1/116	0.023000487051863392	0.03896143109694435	0	0	57.62608695652174	217.37942375541598	MMP2
arsenite CTD 00000779	2/1300	0.02319264873318698	0.03905764341494451	0	0	14.405238828967642	54.22016531546767	STAT1;MMP2
acetaldehyde BOSS	1/117	0.023197026142686185	0.03905764341494451	0	0	57.12643678160919	215.00855200452875	MMP2
INDOMETHACIN SODIUM BOSS	1/119	0.023590015375655984	0.039600055840815905	0	0	56.152542372881356	210.39974294913594	MMP2
Deoxycorticosterone acetate BOSS	1/120	0.023786465524044335	0.03981028211958318	0	0	55.67787114845938	208.15943465147257	MMP2
staurosporine TTD 00011086	1/121	0.023982886031487884	0.04001920385552754	0	0	55.21111111111111	205.96034518624012	STAT1
ARSENIC BOSS	1/123	0.024375638130629797	0.0404331801632702	0	0	54.30054644808743	201.6815193935306	MMP2
deferoxamine CTD 00005759	1/123	0.024375638130629797	0.0404331801632702	0	0	54.30054644808743	201.6815193935306	MMP2
clozapine CTD 00005693	1/125	0.024768271704749923	0.040602533381100314	0	0	53.41935483870968	197.5550206477932	CXCL1
benserazide PC3 DOWN	1/125	0.024768271704749923	0.040602533381100314	0	0	53.41935483870968	197.5550206477932	STAT1
Dexbrompheniramine BOSS	1/125	0.024768271704749923	0.040602533381100314	0	0	53.41935483870968	197.5550206477932	MMP2
oxiglutatione BOSS	1/125	0.024768271704749923	0.040602533381100314	0	0	53.41935483870968	197.5550206477932	MMP2
0297417-0002B PC3 UP	1/127	0.025160786767501147	0.04112537000603588	0	0	52.56613756613756	193.57314980526166	CXCL1
Oxotremorine BOSS	1/128	0.02535699986564969	0.04112537000603588	0	0	52.1496062992126	191.63418216470097	MMP2
alpha-GalNAc BOSS	1/128	0.02535699986564969	0.04112537000603588	0	0	52.1496062992126	191.63418216470097	MMP2
rosiglitazone BOSS	1/129	0.02555318334636167	0.04112537000603588	0	0	51.739583333333336	189.7287094266052	MMP2
trichostatin A BOSS	1/129	0.02555318334636167	0.04112537000603588	0	0	51.739583333333336	189.7287094266052	MMP2
lorazepam BOSS	1/129	0.02555318334636167	0.04112537000603588	0	0	51.739583333333336	189.7287094266052	MMP2
DEOXYNIVALENOL CTD 00000341	1/130	0.025749337213081498	0.04112537000603588	0	0	51.3359173126615	187.85590377250514	CXCL1
Oxazolone CTD 00006449	1/130	0.025749337213081498	0.04112537000603588	0	0	51.3359173126615	187.85590377250514	STAT1
Chromium(VI) CTD 00002830	1/130	0.025749337213081498	0.04112537000603588	0	0	51.3359173126615	187.85590377250514	STAT1
Agarose BOSS	1/133	0.026337621148016778	0.041707451053091725	0	0	50.16161616161616	182.4256036925459	MMP2
isoproterenol BOSS	1/133	0.026337621148016778	0.041707451053091725	0	0	50.16161616161616	182.4256036925459	MMP2
ACRYLAMIDE BOSS	1/133	0.026337621148016778	0.041707451053091725	0	0	50.16161616161616	182.4256036925459	MMP2
retinol BOSS	1/135	0.026729662413721805	0.04220870420697878	0	0	49.407960199004975	178.95471178559626	MMP2
Ethene BOSS	1/136	0.02692563865335211	0.042398400020348816	0	0	49.03950617283951	177.26194251685567	MMP2
ACROLEIN CTD 00005313	1/139	0.027513389805997806	0.04320220477964262	0	0	47.966183574879224	172.34645435203777	MMP2
suloctidil HL60 UP	1/141	0.0279050759783193	0.04357245103877232	0	0	47.27619047619048	169.1989645694177	STAT1
thalidomide CTD 00006858	1/141	0.0279050759783193	0.04357245103877232	0	0	47.27619047619048	169.1989645694177	MMP2
docetaxel BOSS	1/142	0.02810087469101553	0.04369564613022401	0	0	46.938534278959814	167.66231227714363	MMP2
Deacetylchitin BOSS	1/143	0.028296643826728248	0.04369564613022401	0	0	46.605633802816904	166.14964722629514	MMP2
genistein BOSS	1/143	0.028296643826728248	0.04369564613022401	0	0	46.605633802816904	166.14964722629514	MMP2
atorvastatin BOSS	1/143	0.028296643826728248	0.04369564613022401	0	0	46.605633802816904	166.14964722629514	MMP2
Decitabine BOSS	1/144	0.028492383389072184	0.04387670059088526	0	0	46.277389277389275	164.66043385202047	MMP2
TITANIUM DIOXIDE CTD 00000489	1/145	0.028688093382855207	0.044056714837956215	0	0	45.9537037037037	163.1941521302671	CXCL1
ellagic acid CTD 00005891	1/146	0.02888377380927212	0.044235697422967436	0	0	45.63448275862069	161.75029703137994	MMP2
etoposide HL60 UP	1/147	0.029079424668904584	0.044413656803053723	0	0	45.31963470319635	160.32837798429506	STAT1
CHROMIUM CTD 00005668	1/148	0.029275045963164405	0.04459060134443842	0	0	45.00907029478458	158.92791836577854	MMP2
Zinc acetate dihydrate CTD 00007284	1/149	0.029470637700984677	0.044645220799052664	0	0	44.7027027027027	157.54845500306016	CXCL1
tetrahydropalmatine CTD 00000745	1/149	0.029470637700984677	0.044645220799052664	0	0	44.7027027027027	157.54845500306016	STAT1
nitrate BOSS	1/152	0.030057235594056913	0.045410796478588686	0	0	43.80794701986755	153.531603085912	MMP2
carisoprodol BOSS	1/156	0.03083895246187989	0.04634417093994407	0	0	42.66881720430108	148.4438207734221	CXCL1
VITAMIN E CTD 00006994	2/1510	0.030840843630875126	0.04634417093994407	0	0	12.259946949602123	42.65131794669741	STAT1;MMP2
Vanadic sulfate CTD 00001628	1/157	0.031034307833845202	0.04650986080192887	0	0	42.39316239316239	147.21712334479366	CXCL1
Pyruvic acid BOSS	1/158	0.031229633670524955	0.046677447117174996	0	0	42.12101910828026	146.00778835295287	MMP2
Pyrrolidine dithiocarbamate CTD 00001021	1/159	0.031424929983051714	0.046844095628069085	0	0	41.85232067510549	144.81546443787522	MMP2
nitroglycerin BOSS	1/162	0.032010641763302816	0.047590289217250725	0	0	41.06625258799172	141.3371825935152	MMP2
SELENIUM CTD 00006731	2/1559	0.03276340721788934	0.04793076576761877	0	0	11.842646114322415	40.48341094754402	MMP2;CXCL1
DL-METHIONINE BOSS	1/167	0.03298623774343714	0.04793076576761877	0	0	39.81927710843374	135.8500277677097	MMP2
Estrone sulfate BOSS	1/167	0.03298623774343714	0.04793076576761877	0	0	39.81927710843374	135.8500277677097	MMP2
diphenylpyraline BOSS	1/168	0.03318126841962593	0.04793076576761877	0	0	39.578842315369265	134.79642455118795	CXCL1
niclosamide PC3 UP	1/168	0.03318126841962593	0.04793076576761877	0	0	39.578842315369265	134.79642455118795	CXCL1
arachidonic acid CTD 00007139	1/168	0.03318126841962593	0.04793076576761877	0	0	39.578842315369265	134.79642455118795	MMP2
bicalutamide CTD 00002279	1/170	0.03357124127006609	0.04793076576761877	0	0	39.10650887573964	132.7308344608708	MMP2
staurosporine CTD 00007273	1/170	0.03357124127006609	0.04793076576761877	0	0	39.10650887573964	132.7308344608708	STAT1
hydroquinone CTD 00001535	1/172	0.033961096146849654	0.04793076576761877	0	0	38.64522417153996	130.71900267520095	MMP2
morphine BOSS	1/172	0.033961096146849654	0.04793076576761877	0	0	38.64522417153996	130.71900267520095	MMP2
estradiol CTD 00005920	3/4336	0.034117585673728155	0.04793076576761877	0	0	10.84444957304408	36.63192513598699	COL1A2;STAT1;MMP2
parthenolide PC3 DOWN	1/174	0.034350833073683695	0.04793076576761877	0	0	38.19460500963391	128.75894090085563	CXCL1
resveratrol CTD 00002483	2/1601	0.0344518522209748	0.04793076576761877	0	0	11.505315822388994	38.75211866424134	STAT1;MMP2
ALDOSTERONE BOSS	1/176	0.034740452066662306	0.04793076576761877	0	0	37.754285714285714	126.84875593802873	MMP2
PhIP CTD 00002156	1/179	0.03532465949288908	0.04793076576761877	0	0	37.1123595505618	124.0730751467649	MMP2
dUTP BOSS	1/179	0.03532465949288908	0.04793076576761877	0	0	37.1123595505618	124.0730751467649	MMP2
GEMCITABINE HYDROCHLORIDE BOSS	1/179	0.03532465949288908	0.04793076576761877	0	0	37.1123595505618	124.0730751467649	MMP2
doxycycline HL60 DOWN	1/180	0.0355193363615434	0.04793076576761877	0	0	36.90316573556797	123.17088604991437	STAT1
folic acid BOSS	1/181	0.03571398376740333	0.04793076576761877	0	0	36.696296296296296	122.27987427585897	MMP2
hydrogen sulfide BOSS	1/181	0.03571398376740333	0.04793076576761877	0	0	36.696296296296296	122.27987427585897	MMP2
1,9-Pyrazoloanthrone CTD 00003948	1/181	0.03571398376740333	0.04793076576761877	0	0	36.696296296296296	122.27987427585897	MMP2
L-leucine BOSS	1/182	0.035908601710870236	0.04793076576761877	0	0	36.49171270718232	121.39984198597769	MMP2
bilirubin BOSS	1/182	0.035908601710870236	0.04793076576761877	0	0	36.49171270718232	121.39984198597769	MMP2
maltotriose BOSS	1/182	0.035908601710870236	0.04793076576761877	0	0	36.49171270718232	121.39984198597769	MMP2
clomipramine PC3 UP	1/182	0.035908601710870236	0.04793076576761877	0	0	36.49171270718232	121.39984198597769	CXCL1
ellagic acid BOSS	1/184	0.03629774922173574	0.04793076576761877	0	0	36.08925318761384	119.67194713308143	MMP2
CROTONALDEHYDE CTD 00000669	1/184	0.03629774922173574	0.04793076576761877	0	0	36.08925318761384	119.67194713308143	CXCL1
L-proline BOSS	1/184	0.03629774922173574	0.04793076576761877	0	0	36.08925318761384	119.67194713308143	MMP2
lactic acid BOSS	1/186	0.036686778924747046	0.04793076576761877	0	0	35.69549549549549	117.98570753539191	MMP2
methane BOSS	1/186	0.036686778924747046	0.04793076576761877	0	0	35.69549549549549	117.98570753539191	STAT1
methanol BOSS	1/186	0.036686778924747046	0.04793076576761877	0	0	35.69549549549549	117.98570753539191	MMP2
L-cysteine BOSS	1/186	0.036686778924747046	0.04793076576761877	0	0	35.69549549549549	117.98570753539191	MMP2
Ethylparaben BOSS	1/186	0.036686778924747046	0.04793076576761877	0	0	35.69549549549549	117.98570753539191	MMP2
liothyronine BOSS	1/187	0.03688124960499194	0.04793076576761877	0	0	35.50179211469534	117.1577599960325	MMP2
acetic acid BOSS	1/187	0.03688124960499194	0.04793076576761877	0	0	35.50179211469534	117.1577599960325	MMP2
ZINC BOSS	1/187	0.03688124960499194	0.04793076576761877	0	0	35.50179211469534	117.1577599960325	MMP2
ethanol BOSS	1/187	0.03688124960499194	0.04793076576761877	0	0	35.50179211469534	117.1577599960325	MMP2
17-Hydroxyandrostan-3-one CTD 00006776	1/187	0.03688124960499194	0.04793076576761877	0	0	35.50179211469534	117.1577599960325	CXCL1
Quercetin dihydrate BOSS	1/187	0.03688124960499194	0.04793076576761877	0	0	35.50179211469534	117.1577599960325	MMP2
Hydrogen BOSS	1/187	0.03688124960499194	0.04793076576761877	0	0	35.50179211469534	117.1577599960325	MMP2
Erythorbic acid BOSS	1/187	0.03688124960499194	0.04793076576761877	0	0	35.50179211469534	117.1577599960325	MMP2
sodium chloride BOSS	1/187	0.03688124960499194	0.04793076576761877	0	0	35.50179211469534	117.1577599960325	MMP2
D-glucose BOSS	1/188	0.03707569083916981	0.04793076576761877	0	0	35.31016042780749	116.33969615646093	MMP2
hydrogen peroxide BOSS	1/189	0.03727010263208895	0.04793076576761877	0	0	35.12056737588652	115.53134748782352	MMP2
metformin BOSS	1/189	0.03727010263208895	0.04793076576761877	0	0	35.12056737588652	115.53134748782352	MMP2
GLYCOPROTEIN BOSS	1/189	0.03727010263208895	0.04793076576761877	0	0	35.12056737588652	115.53134748782352	MMP2
Superoxide BOSS	1/189	0.03727010263208895	0.04793076576761877	0	0	35.12056737588652	115.53134748782352	MMP2
D-Norepinephrine d-bitartrate BOSS	1/190	0.03746448498573523	0.04793076576761877	0	0	34.932980599647266	114.73254920062688	MMP2
glutathione BOSS	1/190	0.03746448498573523	0.04793076576761877	0	0	34.932980599647266	114.73254920062688	MMP2
actinomycin D CTD 00005748	1/190	0.03746448498573523	0.04793076576761877	0	0	34.932980599647266	114.73254920062688	STAT1
HEXACHLOROETHANE BOSS	1/190	0.03746448498573523	0.04793076576761877	0	0	34.932980599647266	114.73254920062688	MMP2
cholesterol BOSS	1/190	0.03746448498573523	0.04793076576761877	0	0	34.932980599647266	114.73254920062688	MMP2
streptozocin BOSS	1/191	0.03765883791205711	0.04793076576761877	0	0	34.747368421052634	113.94314013092075	MMP2
formaldehyde BOSS	1/191	0.03765883791205711	0.04793076576761877	0	0	34.747368421052634	113.94314013092075	MMP2
N-Acetyl-L-cysteine BOSS	1/191	0.03765883791205711	0.04793076576761877	0	0	34.747368421052634	113.94314013092075	MMP2
serine BOSS	1/191	0.03765883791205711	0.04793076576761877	0	0	34.747368421052634	113.94314013092075	STAT1
1-Phosphatidyl-myo-inositol BOSS	1/192	0.03785316139800214	0.04793076576761877	0	0	34.56369982547993	113.16296267411514	MMP2
GONADORELIN BOSS	1/192	0.03785316139800214	0.04793076576761877	0	0	34.56369982547993	113.16296267411514	MMP2
Phetharbital BOSS	1/192	0.03785316139800214	0.04793076576761877	0	0	34.56369982547993	113.16296267411514	MMP2
cyclosporin A BOSS	1/192	0.03785316139800214	0.04793076576761877	0	0	34.56369982547993	113.16296267411514	MMP2
ethisterone BOSS	1/193	0.03804745545598449	0.04793076576761877	0	0	34.38194444444444	112.39186264276356	MMP2
cerivastatin BOSS	1/193	0.03804745545598449	0.04793076576761877	0	0	34.38194444444444	112.39186264276356	MMP2
diazepam BOSS	1/193	0.03804745545598449	0.04793076576761877	0	0	34.38194444444444	112.39186264276356	MMP2
Angiotensin II, human BOSS	1/193	0.03804745545598449	0.04793076576761877	0	0	34.38194444444444	112.39186264276356	MMP2
Simvastatin and niacin BOSS	1/193	0.03804745545598449	0.04793076576761877	0	0	34.38194444444444	112.39186264276356	MMP2
COPPER CTD 00005706	2/1688	0.0380666084245778	0.04793076576761877	0	0	10.860023724792407	35.49509485522362	COL1A2;MMP2
PIPERONYL BUTOXIDE BOSS	1/194	0.03824172009366363	0.04793076576761877	0	0	34.2020725388601	111.62968920243314	MMP2
17-Hydroxy-17-methylandrost-4-en-3-one BOSS	1/194	0.03824172009366363	0.04793076576761877	0	0	34.2020725388601	111.62968920243314	MMP2
PLATINUM BOSS	1/194	0.03824172009366363	0.04793076576761877	0	0	34.2020725388601	111.62968920243314	MMP2
Aizen uranine BOSS	1/194	0.03824172009366363	0.04793076576761877	0	0	34.2020725388601	111.62968920243314	MMP2
UNII-CXY7B3Q98Z BOSS	1/195	0.03843595530208738	0.04806644074690569	0	0	34.02405498281787	110.87629479254258	MMP2
LAMININ BOSS	1/197	0.038824337461276164	0.048121518050672676	0	0	33.673469387755105	109.39526854046228	MMP2
tamoxifen BOSS	1/197	0.038824337461276164	0.048121518050672676	0	0	33.673469387755105	109.39526854046228	MMP2
11-cis-Retinal BOSS	1/197	0.038824337461276164	0.048121518050672676	0	0	33.673469387755105	109.39526854046228	MMP2
5-Fluorouracil BOSS	1/197	0.038824337461276164	0.048121518050672676	0	0	33.673469387755105	109.39526854046228	MMP2
Acetylcholine bromide BOSS	1/198	0.03901848442198813	0.04814863750969397	0	0	33.500846023688666	108.66735708130022	MMP2
Acid red 87 BOSS	1/198	0.03901848442198813	0.04814863750969397	0	0	33.500846023688666	108.66735708130022	MMP2
alprazolam BOSS	1/199	0.039212601968350656	0.04828159581565642	0	0	33.32996632996633	107.94766526273891	STAT1
doxorubicin BOSS	1/200	0.039406690105009336	0.0484139335575829	0	0	33.1608040201005	107.23606056102831	MMP2
L-thyroxine BOSS	1/201	0.03960074884002518	0.048545654828013325	0	0	32.99333333333333	106.53241322802339	MMP2
Capsaicin BOSS	1/202	0.03979477817093158	0.04867676367078939	0	0	32.827529021558874	105.83659623118494	MMP2
Vitamin D3 BOSS	1/203	0.039988778101626654	0.048700930193484315	0	0	32.663366336633665	105.14848516989917	MMP2
N-methyl-D-aspartic acid BOSS	1/203	0.039988778101626654	0.048700930193484315	0	0	32.663366336633665	105.14848516989917	MMP2
temozolomide CTD 00002088	1/204	0.04018274863527793	0.04883077497200079	0	0	32.500821018062396	104.46795821414041	CXCL1
Capsaicin CTD 00005570	1/206	0.04057060152551671	0.04919515456130985	0	0	32.18048780487805	103.1291817580333	MMP2
epinephrine BOSS	1/207	0.0407644838876256	0.04932326080775479	0	0	32.02265372168285	102.47070087023805	MMP2
(-)-Epigallocatechin gallate BOSS	1/212	0.0417334549875237	0.050386611961178725	0	0	31.255924170616115	99.2829489057505	MMP2
MANGANESE CTD 00006240	1/213	0.04192716108015985	0.05051138587027878	0	0	31.10691823899371	98.66558977550699	MMP2
oxyphenbutazone BOSS	1/217	0.04270169182488232	0.051333861785181116	0	0	30.52469135802469	96.26012513021865	MMP2
progesterone BOSS	1/221	0.04347575288696676	0.0521522443429494	0	0	29.963636363636365	93.95253696664604	MMP2
[6-[6-(butanoylamino)purin-9-yl]-2-hydroxy-2-oxo-4a,6,7,7a-tetrahydro-4H-furo[3,2-d][1,3,2]dioxaphosphinin-7-yl] butanoate CTD 00005796	1/224	0.04405599057136263	0.052735115052230636	0	0	29.556053811659194	92.28268773710143	MMP2
resveratrol BOSS	1/225	0.044249344462234025	0.05285338366322397	0	0	29.422619047619047	91.73721708986146	MMP2
PHENCYCLIDINE CTD 00005881	1/226	0.04444266901624188	0.052971112963921554	0	0	29.290370370370372	91.19718665032755	CXCL1
LY 294002 CTD 00003061	1/227	0.04463596424240694	0.05308830640745847	0	0	29.15929203539823	90.6625190258698	MMP2
FENRETINIDE CTD 00007166	1/228	0.04482923014482612	0.0532049674118	0	0	29.029368575624083	90.1331382586583	MMP2
Retinoic acid BOSS	1/232	0.045602000547551175	0.05400745403830743	0	0	28.52092352092352	88.06701294052063	MMP2
diethylstilbestrol CTD 00005818	1/233	0.04579511987046996	0.054121505301464506	0	0	28.396551724137932	87.56297497632107	STAT1
1-NITROPYRENE CTD 00001569	1/234	0.04598820988075639	0.05423504076654603	0	0	28.273247496423462	87.06379642779046	CXCL1
gemcitabine CTD 00002382	1/235	0.04618127058122686	0.05434806369453856	0	0	28.15099715099715	86.56941049345973	CXCL1
3,3',4,4',5-Pentachlorobiphenyl CTD 00001077	1/237	0.04656730408691879	0.054687233160898324	0	0	27.90960451977401	85.59475519168754	STAT1
dorzolamide HL60 DOWN	1/238	0.046760276892818704	0.05479873120143744	0	0	27.790436005625878	85.11435809030968	STAT1
POTASSIUM CHROMATE CTD 00001284	2/1897	0.04737844592795738	0.05540701103290414	0	0	9.55197889182058	29.129599067673958	STAT1;CXCL1
rapamycin CTD 00007350	1/247	0.04849571431961073	0.05659520731662296	0	0	26.761517615176153	80.98784150050393	COL1A2
HEMATOXYLIN BOSS	1/251	0.04926625878446066	0.05737466387606981	0	0	26.328	79.26086098920652	MMP2
TPEN CTD 00001994	1/253	0.04965135547538677	0.0577029266335576	0	0	26.116402116402117	78.42049337359711	STAT1
mitoxantrone CTD 00006345	1/255	0.050036335166732955	0.058029691614530546	0	0	25.908136482939632	77.59501991810856	MMP2
calcitriol CTD 00005558	2/1958	0.05025838340888384	0.05816653483554051	0	0	9.222903885480573	27.581812643961186	MMP2;CXCL1
curcumin BOSS	1/257	0.05042119789228191	0.05823440004501154	0	0	25.7031	76.7840659489192	MMP2
ascorbic acid CTD 00005445	1/261	0.05119057252151764	0.059001092865006925	0	0	25.3025641025641	75.20427835191589	STAT1
2-Nonenal, 4-hydroxy-, (2E,4R)- CTD 00001295	1/274	0.053687811646846155	0.06175203026869753	0	0	24.08180708180708	70.42891306405565	MMP2
Zinc sulfate CTD 00007264	1/287	0.05618011820194495	0.0644860083673249	0	0	22.972027972027973	66.14088727736315	STAT1
(-)-Epigallocatechin gallate CTD 00002033	2/2114	0.057944350190759705	0.06637477818982515	0	0	8.467803030303031	24.11860803826801	STAT1;CXCL1
levonorgestrel HL60 DOWN	1/300	0.05866749867061578	0.0670657091142622	0	0	21.958751393534	62.272150937706336	STAT1
MG-262 PC3 UP	1/320	0.062484633794779906	0.07128349039037135	0	0	20.561128526645767	57.01260883535761	CXCL1
8-azaguanine PC3 UP	1/323	0.06305620122899361	0.07178903561508641	0	0	20.366459627329192	56.287372395940324	CXCL1
menadione HL60 UP	1/334	0.06514971281846585	0.07402172655593986	0	0	19.68268268268268	53.75473269300094	MMP2
MERCURY CTD 00006274	1/364	0.0708414603136072	0.08032530692759923	0	0	18.028466483011936	47.726954965901264	MMP2
(17S)-17-hydroxy-13,17-dimethyl-1,2,6,7,8,14,15,16-octahydrocyclopenta[a]phenanthren-3-one CTD 00007088	1/367	0.07140920213462891	0.08080514978392218	0	0	17.877959927140257	47.18580981017121	MMP2
0175029-0000 MCF7 UP	1/368	0.07159839157932052	0.08085555735927306	0	0	17.8283378746594	47.007669495537755	STAT1
3'-Azido-3'-deoxythymidine CTD 00007047	1/374	0.0727329212487563	0.0819711753589814	0	0	17.536193029490615	45.961680823823215	STAT1
Medroxyprogesterone acetate CTD 00006623	1/389	0.07556469631183335	0.0849912781455027	0	0	16.84536082474227	43.5076266255079	MMP2
Dronabinol CTD 00006853	1/402	0.07801365068255263	0.08756953962158016	0	0	16.288445552784705	41.54973086969775	MMP2
rosiglitazone CTD 00003139	1/411	0.07970622807086944	0.08929014326977157	0	0	15.923577235772358	40.27721652000923	STAT1
trichostatin A PC3 UP	1/415	0.0804577361967709	0.08995174906798986	0	0	15.766505636070853	39.73196075233466	STAT1
vorinostat PC3 UP	1/416	0.08064554128449802	0.08998175165276326	0	0	15.727710843373494	39.59752800494411	STAT1
dexamethasone CTD 00005779	1/421	0.08158413529015146	0.09084767256413279	0	0	15.536507936507936	38.93636036036191	MMP2
proscillaridin MCF7 DOWN	1/423	0.08195937160043759	0.0910840730112219	0	0	15.46129541864139	38.6769194190327	STAT1
Vorinostat CTD 00003560	1/425	0.08233449290606551	0.09131940780652902	0	0	15.38679245283019	38.420284482564895	MMP2
diclofenac CTD 00005804	1/427	0.08270949925192103	0.09155368333034428	0	0	15.31298904538341	38.166412706399896	STAT1
carmustine CTD 00005595	1/429	0.08308439064001881	0.09178690586515913	0	0	15.2398753894081	37.91526210090332	CXCL1
MS-275 PC3 UP	1/431	0.08345916711799538	0.09201908169420003	0	0	15.167441860465116	37.66679149436604	CXCL1
deptropine HL60 DOWN	1/435	0.08420837540090606	0.09266236584469781	0	0	15.02457757296467	37.17772962854749	STAT1
carbamazepine CTD 00005574	1/436	0.08439560567791304	0.092685940223877	0	0	14.98927203065134	37.0570770481052	STAT1
hydrogen peroxide CTD 00006118	2/2673	0.08901435236385165	0.0974334150793979	0	0	6.486334706102583	15.690169020939672	STAT1;MMP2
etoposide CTD 00005948	1/461	0.08906703954485211	0.0974334150793979	0	0	14.156521739130435	34.23564999556202	STAT1
mitoxantrone PC3 DOWN	1/463	0.0894399804625833	0.09765029116910949	0	0	14.093795093795094	34.025063774115104	CXCL1
thapsigargin PC3 UP	1/484	0.09334895017924287	0.1017194213454128	0	0	13.466528640441684	31.93466950554267	CXCL1
paclitaxel CTD 00007144	1/493	0.09502036448564323	0.10333926799119564	0	0	13.214092140921409	31.10153359042112	COL1A2
3-(1-methylpyrrolidin-2-yl)pyridine CTD 00006393	1/499	0.09613335611073624	0.10434669139010012	0	0	13.05087014725569	30.565384876557104	MMP2
puromycin PC3 UP	1/552	0.10592025423377477	0.11474694208658932	0	0	11.76346037507562	26.40977770993506	CXCL1
Tamibarotene CTD 00002527	1/559	0.1072068961878939	0.115916160481688	0	0	11.611708482676224	25.928883526509523	STAT1
Irinotecan hydrochloride CTD 00002224	1/565	0.10830862645707154	0.11688131696815249	0	0	11.484633569739954	25.527704412762255	STAT1
4-Hydroxytamoxifen CTD 00000850	1/586	0.11215665415822744	0.1208007122821756	0	0	11.06039886039886	24.198589729651637	STAT1
cytarabine CTD 00005743	1/594	0.1136192884864765	0.12214073512296222	0	0	10.906689151208544	23.720979983921744	COL1A2
7646-79-9 CTD 00000928	2/3094	0.11567426237861175	0.12411115675555465	0	0	5.467011642949547	11.792219033427562	MMP2;CXCL1
sulpiride PC3 DOWN	1/617	0.11781429691661129	0.12616511872870825	0	0	10.487012987012987	22.42800469687245	STAT1
formaldehyde CTD 00006001	2/3192	0.12223857881987807	0.13065270661627504	0	0	5.26833855799373	11.07289166888578	STAT1;CXCL1
neostigmine bromide PC3 DOWN	1/650	0.12380719139900447	0.13207675571000665	0	0	9.936825885978429	20.758325706963554	STAT1
lanatoside C MCF7 DOWN	1/653	0.1243504818098231	0.13240365586988784	0	0	9.889570552147239	20.616305456387124	STAT1
scriptaid PC3 UP	1/664	0.12634038529096359	0.1342666832274689	0	0	9.719959778783307	20.108415077850168	STAT1
raloxifene CTD 00007367	1/686	0.13031001583705082	0.1382225784685226	0	0	9.397080291970802	19.14973605005474	STAT1
scriptaid PC3 DOWN	1/692	0.1313902906222417	0.1388705409906812	0	0	9.312590448625182	18.90067588839829	CXCL1
0175029-0000 PC3 DOWN	2/3326	0.13141773914860527	0.1388705409906812	0	0	5.015643802647412	10.178618033746556	STAT1;CXCL1
digitoxigenin PC3 DOWN	1/694	0.13175015849235033	0.13895912942872424	0	0	9.284752284752285	18.818780564370044	STAT1
meclofenoxate HL60 DOWN	1/713	0.13516332880215814	0.14229058531149982	0	0	9.02808988764045	18.0676579879656	STAT1
puromycin PC3 DOWN	1/722	0.1367765766931979	0.14371824505920605	0	0	8.91123439667129	17.72806773385708	STAT1
medrysone HL60 DOWN	1/760	0.14356319868259626	0.15056628154516194	0	0	8.448397013614406	16.398169059271325	STAT1
tamoxifen CTD 00006827	1/802	0.15101755955541926	0.15808767002149696	0	0	7.987931751976696	15.10005996065182	STAT1
Caspan CTD 00000180	1/808	0.15207848222909875	0.1589006945160116	0	0	7.92606361007848	14.927619754548486	COL1A2
Cianidanol CTD 00005600	1/870	0.16298322168596518	0.16992030587982299	0	0	7.336785577291907	13.309721541491458	STAT1
Tetradioxin CTD 00006848	2/3768	0.16323292353750435	0.16992030587982299	0	0	4.309612320764737	7.811504686258576	STAT1;MMP2
Bortezomib CTD 00003736	1/878	0.1643825842134824	0.17079900478687113	0	0	7.266818700114025	13.120667997185004	CXCL1
Silica CTD 00006678	1/898	0.16787331400693617	0.1739603475264134	0	0	7.097361575622445	12.665565849285139	CXCL1
anisomycin PC3 UP	1/899	0.16804756290565873	0.1739603475264134	0	0	7.089086859688196	12.64344473697955	CXCL1
doxorubicin PC3 DOWN	1/1023	0.18944323947144664	0.19574634170894395	0	0	6.188519243313764	10.295627985960843	CXCL1
acetaminophen CTD 00005295	2/4135	0.19123847852860576	0.1972367333902041	0	0	3.8381321074280184	6.349168824642638	COL1A2;STAT1
VALPROIC ACID CTD 00006977	3/8312	0.19761199505366384	0.2034348162707147	0	0	4.21964135275003	6.841936592878311	COL1A2;MMP2;CXCL1
trichostatin A PC3 DOWN	1/1133	0.20807544165460168	0.21381281596493076	0	0	5.554770318021202	8.720181540039766	CXCL1
CADMIUM CTD 00005555	1/1142	0.20958554509725114	0.21496939396213463	0	0	5.508326029798423	8.60743856039478	STAT1
benzo[a]pyrene CTD 00005488	2/4424	0.21415935176258166	0.21925838394740502	0	0	3.521935775667119	5.427425969311865	STAT1;CXCL1
5-Fluorouracil CTD 00005987	1/1202	0.21959778250819134	0.22441528413542775	0	0	5.216486261448793	7.907972344229623	MMP2
vincristine CTD 00006988	1/1245	0.22671448631120295	0.23126532454007745	0	0	5.02465166130761	7.456903752270924	STAT1
Bisphenol A CTD 00000312	1/1262	0.2295145981195471	0.23369519189221644	0	0	4.952418715305313	7.288913621262448	MMP2
chlorzoxazone HL60 DOWN	1/1286	0.2334547425465201	0.2372749110609177	0	0	4.853696498054474	7.060997700782149	STAT1
metronidazole PC3 UP	1/1316	0.2383586491961254	0.2418193918341817	0	0	4.735361216730038	6.790407643404894	COL1A2
latamoxef HL60 DOWN	1/1578	0.28019271607508184	0.28374588457603395	0	0	3.8932572394842526	4.953304135937465	STAT1
ZINC CTD 00007011	1/1642	0.29014425529129667	0.29329229422754943	0	0	3.7284176315254927	4.6134584012695425	COL1A2
Copper sulfate CTD 00007279	2/6016	0.34970660616035415	0.3528628029668555	0	0	2.32490854672431	2.4426901437940054	STAT1;CXCL1
ETHYL METHANESULFONATE CTD 00005938	1/2315	0.38865892632273824	0.3914600717376769	0	0	2.547104580812446	2.407149121026783	STAT1
atrazine CTD 00005450	1/2968	0.4740791886672609	0.476637169901077	0	0	1.913155825188181	1.4279429791599683	CXCL1
AFLATOXIN B1 CTD 00007128	1/3081	0.48789912142562286	0.48965100336970047	0	0	1.8307359307359308	1.313821439785547	STAT1
quercetin CTD 00006679	1/3158	0.49715895555937045	0.49804992142954857	0	0	1.7779537535635097	1.2425149335185606	STAT1
cyclosporin A CTD 00007121	1/4825	0.6685986767956028	0.6685986767956028	0	0	1.0483692647871752	0.4220433611000701	STAT1
